# Supplementary material for: Evaluating Pretrained Protein Language Model Embeddings as Proxies for Functional Similarity
Source: J Mol Evol. 2025 Nov 22;93(6):765–76. doi: 10.1007/s00239-025-10282-4 (PMC12756192; doi:10.1007/s00239-025-10282-4)
Supplement: Supplementary file 2 — Supplementary file2 (CSV 1087 kb) [file 239_2025_10282_MOESM2_ESM.csv]

yeast_id	human_paralog_id	complements	similarity_score	similarity_rank	method	num_paralogs_in_group	embedding_filename	model	layer_config	similarity_method
P00817	Q15181	TRUE	0.9983798265457152	1	Embeddings	2	small.fasta.last_1.prot_t5_xl_uniref50.sequence_embeddings.idx.similarities_cosine	prot_t5_xl_uniref50	last_1	cosine
P00817	Q9H2U2	FALSE	0.991566240787506	2	Embeddings	2	small.fasta.last_1.prot_t5_xl_uniref50.sequence_embeddings.idx.similarities_cosine	prot_t5_xl_uniref50	last_1	cosine
P02557	Q9H4B7	FALSE	0.9974420070648192	1	Embeddings	9	small.fasta.last_1.prot_t5_xl_uniref50.sequence_embeddings.idx.similarities_cosine	prot_t5_xl_uniref50	last_1	cosine
P02557	Q3ZCM7	TRUE	0.993193507194519	2	Embeddings	9	small.fasta.last_1.prot_t5_xl_uniref50.sequence_embeddings.idx.similarities_cosine	prot_t5_xl_uniref50	last_1	cosine
P02557	Q9BUF5	FALSE	0.9914690852165222	3	Embeddings	9	small.fasta.last_1.prot_t5_xl_uniref50.sequence_embeddings.idx.similarities_cosine	prot_t5_xl_uniref50	last_1	cosine
P02557	Q13509	FALSE	0.9883699417114258	4	Embeddings	9	small.fasta.last_1.prot_t5_xl_uniref50.sequence_embeddings.idx.similarities_cosine	prot_t5_xl_uniref50	last_1	cosine
P02557	Q13885	FALSE	0.977423131465912	5	Embeddings	9	small.fasta.last_1.prot_t5_xl_uniref50.sequence_embeddings.idx.similarities_cosine	prot_t5_xl_uniref50	last_1	cosine
P02557	Q9BVA1	FALSE	0.9750900864601136	6	Embeddings	9	small.fasta.last_1.prot_t5_xl_uniref50.sequence_embeddings.idx.similarities_cosine	prot_t5_xl_uniref50	last_1	cosine
P02557	P04350	TRUE	0.9747403860092164	7	Embeddings	9	small.fasta.last_1.prot_t5_xl_uniref50.sequence_embeddings.idx.similarities_cosine	prot_t5_xl_uniref50	last_1	cosine
P02557	P07437	FALSE	0.9667331576347352	8	Embeddings	9	small.fasta.last_1.prot_t5_xl_uniref50.sequence_embeddings.idx.similarities_cosine	prot_t5_xl_uniref50	last_1	cosine
P02557	P68371	FALSE	0.9663842916488647	9	Embeddings	9	small.fasta.last_1.prot_t5_xl_uniref50.sequence_embeddings.idx.similarities_cosine	prot_t5_xl_uniref50	last_1	cosine
P04801	P26639	TRUE	0.993502914905548	1	Embeddings	2	small.fasta.last_1.prot_t5_xl_uniref50.sequence_embeddings.idx.similarities_cosine	prot_t5_xl_uniref50	last_1	cosine
P04801	A2RTX5	FALSE	0.9857245087623596	2	Embeddings	2	small.fasta.last_1.prot_t5_xl_uniref50.sequence_embeddings.idx.similarities_cosine	prot_t5_xl_uniref50	last_1	cosine
P05453	Q8IYD1	TRUE	0.9813851118087769	1	Embeddings	2	small.fasta.last_1.prot_t5_xl_uniref50.sequence_embeddings.idx.similarities_cosine	prot_t5_xl_uniref50	last_1	cosine
P05453	P15170	FALSE	0.966009795665741	2	Embeddings	2	small.fasta.last_1.prot_t5_xl_uniref50.sequence_embeddings.idx.similarities_cosine	prot_t5_xl_uniref50	last_1	cosine
P07263	P49590	FALSE	0.9901203513145448	1	Embeddings	2	small.fasta.last_1.prot_t5_xl_uniref50.sequence_embeddings.idx.similarities_cosine	prot_t5_xl_uniref50	last_1	cosine
P07263	P12081	TRUE	0.987679660320282	2	Embeddings	2	small.fasta.last_1.prot_t5_xl_uniref50.sequence_embeddings.idx.similarities_cosine	prot_t5_xl_uniref50	last_1	cosine
P07283	O15305	TRUE	0.9910911917686462	1	Embeddings	2	small.fasta.last_1.prot_t5_xl_uniref50.sequence_embeddings.idx.similarities_cosine	prot_t5_xl_uniref50	last_1	cosine
P07283	Q92871	FALSE	0.9897422194480896	2	Embeddings	2	small.fasta.last_1.prot_t5_xl_uniref50.sequence_embeddings.idx.similarities_cosine	prot_t5_xl_uniref50	last_1	cosine
P07807	Q86XF0	FALSE	0.989469349384308	1	Embeddings	2	small.fasta.last_1.prot_t5_xl_uniref50.sequence_embeddings.idx.similarities_cosine	prot_t5_xl_uniref50	last_1	cosine
P07807	P00374	TRUE	0.9836099147796632	2	Embeddings	2	small.fasta.last_1.prot_t5_xl_uniref50.sequence_embeddings.idx.similarities_cosine	prot_t5_xl_uniref50	last_1	cosine
P08964	A7E2Y1	TRUE	0.9754034876823424	1	Embeddings	6	small.fasta.last_1.prot_t5_xl_uniref50.sequence_embeddings.idx.similarities_cosine	prot_t5_xl_uniref50	last_1	cosine
P08964	P35580	FALSE	0.9703440070152284	2	Embeddings	6	small.fasta.last_1.prot_t5_xl_uniref50.sequence_embeddings.idx.similarities_cosine	prot_t5_xl_uniref50	last_1	cosine
P08964	P35749	TRUE	0.9679713249206544	3	Embeddings	6	small.fasta.last_1.prot_t5_xl_uniref50.sequence_embeddings.idx.similarities_cosine	prot_t5_xl_uniref50	last_1	cosine
P08964	P12883	FALSE	0.9608678817749025	4	Embeddings	6	small.fasta.last_1.prot_t5_xl_uniref50.sequence_embeddings.idx.similarities_cosine	prot_t5_xl_uniref50	last_1	cosine
P08964	Q9UKX2	FALSE	0.9600206613540648	5	Embeddings	6	small.fasta.last_1.prot_t5_xl_uniref50.sequence_embeddings.idx.similarities_cosine	prot_t5_xl_uniref50	last_1	cosine
P08964	P12882	TRUE	0.9596747756004332	6	Embeddings	6	small.fasta.last_1.prot_t5_xl_uniref50.sequence_embeddings.idx.similarities_cosine	prot_t5_xl_uniref50	last_1	cosine
P09938	Q7LG56	TRUE	0.992737889289856	1	Embeddings	2	small.fasta.last_1.prot_t5_xl_uniref50.sequence_embeddings.idx.similarities_cosine	prot_t5_xl_uniref50	last_1	cosine
P09938	P31350	FALSE	0.9920983910560608	2	Embeddings	2	small.fasta.last_1.prot_t5_xl_uniref50.sequence_embeddings.idx.similarities_cosine	prot_t5_xl_uniref50	last_1	cosine
P11353	Q9LR75	TRUE	0.9871420860290528	1	Embeddings	2	small.fasta.last_1.prot_t5_xl_uniref50.sequence_embeddings.idx.similarities_cosine	prot_t5_xl_uniref50	last_1	cosine
P11353	Q93Z96	FALSE	0.9700196981430054	2	Embeddings	2	small.fasta.last_1.prot_t5_xl_uniref50.sequence_embeddings.idx.similarities_cosine	prot_t5_xl_uniref50	last_1	cosine
P14742	O94808	TRUE	0.9941830039024352	1	Embeddings	2	small.fasta.last_1.prot_t5_xl_uniref50.sequence_embeddings.idx.similarities_cosine	prot_t5_xl_uniref50	last_1	cosine
P14742	Q06210	FALSE	0.9925048351287842	2	Embeddings	2	small.fasta.last_1.prot_t5_xl_uniref50.sequence_embeddings.idx.similarities_cosine	prot_t5_xl_uniref50	last_1	cosine
P15496	Q9BXS1	FALSE	0.9852951765060424	1	Embeddings	2	small.fasta.last_1.prot_t5_xl_uniref50.sequence_embeddings.idx.similarities_cosine	prot_t5_xl_uniref50	last_1	cosine
P15496	Q13907	TRUE	0.9789034128189088	2	Embeddings	2	small.fasta.last_1.prot_t5_xl_uniref50.sequence_embeddings.idx.similarities_cosine	prot_t5_xl_uniref50	last_1	cosine
P25342	Q8IYM1	FALSE	0.9872838854789734	1	Embeddings	2	small.fasta.last_1.prot_t5_xl_uniref50.sequence_embeddings.idx.similarities_cosine	prot_t5_xl_uniref50	last_1	cosine
P25342	Q9UH03	TRUE	0.9752439260482788	2	Embeddings	2	small.fasta.last_1.prot_t5_xl_uniref50.sequence_embeddings.idx.similarities_cosine	prot_t5_xl_uniref50	last_1	cosine
P32337	O60518	FALSE	0.9893256425857544	1	Embeddings	2	small.fasta.last_1.prot_t5_xl_uniref50.sequence_embeddings.idx.similarities_cosine	prot_t5_xl_uniref50	last_1	cosine
P32337	O00410	TRUE	0.9825507402420044	2	Embeddings	2	small.fasta.last_1.prot_t5_xl_uniref50.sequence_embeddings.idx.similarities_cosine	prot_t5_xl_uniref50	last_1	cosine
P32347	P06132	TRUE	0.9959796071052552	1	Embeddings	4	small.fasta.last_1.prot_t5_xl_uniref50.sequence_embeddings.idx.similarities_cosine	prot_t5_xl_uniref50	last_1	cosine
P32347	O22886	FALSE	0.9914451837539672	2	Embeddings	4	small.fasta.last_1.prot_t5_xl_uniref50.sequence_embeddings.idx.similarities_cosine	prot_t5_xl_uniref50	last_1	cosine
P32347	Q93ZB6	FALSE	0.9894839525222778	3	Embeddings	4	small.fasta.last_1.prot_t5_xl_uniref50.sequence_embeddings.idx.similarities_cosine	prot_t5_xl_uniref50	last_1	cosine
P32347	P29680	TRUE	0.988246738910675	4	Embeddings	4	small.fasta.last_1.prot_t5_xl_uniref50.sequence_embeddings.idx.similarities_cosine	prot_t5_xl_uniref50	last_1	cosine
P38221	O95674	TRUE	0.9801907539367676	1	Embeddings	2	small.fasta.last_1.prot_t5_xl_uniref50.sequence_embeddings.idx.similarities_cosine	prot_t5_xl_uniref50	last_1	cosine
P38221	Q92903	FALSE	0.9751651883125304	2	Embeddings	2	small.fasta.last_1.prot_t5_xl_uniref50.sequence_embeddings.idx.similarities_cosine	prot_t5_xl_uniref50	last_1	cosine
P38523	Q9HAV7	TRUE	0.9814988374710084	1	Embeddings	2	small.fasta.last_1.prot_t5_xl_uniref50.sequence_embeddings.idx.similarities_cosine	prot_t5_xl_uniref50	last_1	cosine
P38523	Q8TAA5	FALSE	0.973297655582428	2	Embeddings	2	small.fasta.last_1.prot_t5_xl_uniref50.sequence_embeddings.idx.similarities_cosine	prot_t5_xl_uniref50	last_1	cosine
P40303	O14818	TRUE	0.997399926185608	1	Embeddings	2	small.fasta.last_1.prot_t5_xl_uniref50.sequence_embeddings.idx.similarities_cosine	prot_t5_xl_uniref50	last_1	cosine
P40303	Q8TAA3	FALSE	0.9964396953582764	2	Embeddings	2	small.fasta.last_1.prot_t5_xl_uniref50.sequence_embeddings.idx.similarities_cosine	prot_t5_xl_uniref50	last_1	cosine
P40518	O15511	FALSE	0.9905673265457152	1	Embeddings	2	small.fasta.last_1.prot_t5_xl_uniref50.sequence_embeddings.idx.similarities_cosine	prot_t5_xl_uniref50	last_1	cosine
P40518	Q9BPX5	TRUE	0.9868096709251404	2	Embeddings	2	small.fasta.last_1.prot_t5_xl_uniref50.sequence_embeddings.idx.similarities_cosine	prot_t5_xl_uniref50	last_1	cosine
P40857	Q6Y1H2	TRUE	0.9792858958244324	1	Embeddings	2	small.fasta.last_1.prot_t5_xl_uniref50.sequence_embeddings.idx.similarities_cosine	prot_t5_xl_uniref50	last_1	cosine
P40857	B0YJ81	FALSE	0.9705028533935548	2	Embeddings	2	small.fasta.last_1.prot_t5_xl_uniref50.sequence_embeddings.idx.similarities_cosine	prot_t5_xl_uniref50	last_1	cosine
P53039	Q969M3	TRUE	0.9899871349334716	1	Embeddings	2	small.fasta.last_1.prot_t5_xl_uniref50.sequence_embeddings.idx.similarities_cosine	prot_t5_xl_uniref50	last_1	cosine
P53039	Q8N8F6	FALSE	0.9889589548110962	2	Embeddings	2	small.fasta.last_1.prot_t5_xl_uniref50.sequence_embeddings.idx.similarities_cosine	prot_t5_xl_uniref50	last_1	cosine
P53378	Q9NRH3	TRUE	0.974252462387085	1	Embeddings	2	small.fasta.last_1.prot_t5_xl_uniref50.sequence_embeddings.idx.similarities_cosine	prot_t5_xl_uniref50	last_1	cosine
P53378	P23258	FALSE	0.9724097847938538	2	Embeddings	2	small.fasta.last_1.prot_t5_xl_uniref50.sequence_embeddings.idx.similarities_cosine	prot_t5_xl_uniref50	last_1	cosine
P54839	Q01581	TRUE	0.994090735912323	1	Embeddings	2	small.fasta.last_1.prot_t5_xl_uniref50.sequence_embeddings.idx.similarities_cosine	prot_t5_xl_uniref50	last_1	cosine
P54839	P54868	FALSE	0.990290343761444	2	Embeddings	2	small.fasta.last_1.prot_t5_xl_uniref50.sequence_embeddings.idx.similarities_cosine	prot_t5_xl_uniref50	last_1	cosine
P60010	Q562R1	TRUE	0.9974414110183716	1	Embeddings	7	small.fasta.last_1.prot_t5_xl_uniref50.sequence_embeddings.idx.similarities_cosine	prot_t5_xl_uniref50	last_1	cosine
P60010	P63267	TRUE	0.9935181736946106	2	Embeddings	7	small.fasta.last_1.prot_t5_xl_uniref50.sequence_embeddings.idx.similarities_cosine	prot_t5_xl_uniref50	last_1	cosine
P60010	P62736	FALSE	0.9932798147201538	3	Embeddings	7	small.fasta.last_1.prot_t5_xl_uniref50.sequence_embeddings.idx.similarities_cosine	prot_t5_xl_uniref50	last_1	cosine
P60010	P68133	FALSE	0.992884397506714	4	Embeddings	7	small.fasta.last_1.prot_t5_xl_uniref50.sequence_embeddings.idx.similarities_cosine	prot_t5_xl_uniref50	last_1	cosine
P60010	P68032	FALSE	0.992610514163971	5	Embeddings	7	small.fasta.last_1.prot_t5_xl_uniref50.sequence_embeddings.idx.similarities_cosine	prot_t5_xl_uniref50	last_1	cosine
P60010	P63261	FALSE	0.9859697818756104	6	Embeddings	7	small.fasta.last_1.prot_t5_xl_uniref50.sequence_embeddings.idx.similarities_cosine	prot_t5_xl_uniref50	last_1	cosine
P60010	P60709	FALSE	0.9857043027877808	7	Embeddings	7	small.fasta.last_1.prot_t5_xl_uniref50.sequence_embeddings.idx.similarities_cosine	prot_t5_xl_uniref50	last_1	cosine
Q07478	Q13838	TRUE	0.9890516996383668	1	Embeddings	2	small.fasta.last_1.prot_t5_xl_uniref50.sequence_embeddings.idx.similarities_cosine	prot_t5_xl_uniref50	last_1	cosine
Q07478	O00148	FALSE	0.9889382719993592	2	Embeddings	2	small.fasta.last_1.prot_t5_xl_uniref50.sequence_embeddings.idx.similarities_cosine	prot_t5_xl_uniref50	last_1	cosine
Q99190	Q5HYJ1	FALSE	0.9771456718444824	1	Embeddings	2	small.fasta.last_1.prot_t5_xl_uniref50.sequence_embeddings.idx.similarities_cosine	prot_t5_xl_uniref50	last_1	cosine
Q99190	Q9NZ01	TRUE	0.9667989015579224	2	Embeddings	2	small.fasta.last_1.prot_t5_xl_uniref50.sequence_embeddings.idx.similarities_cosine	prot_t5_xl_uniref50	last_1	cosine
P00817	Q15181	TRUE	0.998226284980774	1	SWE Embeddings	2	small.fasta.last_1.prot_t5_xl_uniref50.sequence_embeddings_swe.idx.similarities_cosine	prot_t5_xl_uniref50	last_1	cosine
P00817	Q9H2U2	FALSE	0.9919801950454712	2	SWE Embeddings	2	small.fasta.last_1.prot_t5_xl_uniref50.sequence_embeddings_swe.idx.similarities_cosine	prot_t5_xl_uniref50	last_1	cosine
P02557	Q9H4B7	FALSE	0.997169554233551	1	SWE Embeddings	9	small.fasta.last_1.prot_t5_xl_uniref50.sequence_embeddings_swe.idx.similarities_cosine	prot_t5_xl_uniref50	last_1	cosine
P02557	Q3ZCM7	TRUE	0.99321711063385	2	SWE Embeddings	9	small.fasta.last_1.prot_t5_xl_uniref50.sequence_embeddings_swe.idx.similarities_cosine	prot_t5_xl_uniref50	last_1	cosine
P02557	Q9BUF5	FALSE	0.9916284084320068	3	SWE Embeddings	9	small.fasta.last_1.prot_t5_xl_uniref50.sequence_embeddings_swe.idx.similarities_cosine	prot_t5_xl_uniref50	last_1	cosine
P02557	Q13509	FALSE	0.9885839223861694	4	SWE Embeddings	9	small.fasta.last_1.prot_t5_xl_uniref50.sequence_embeddings_swe.idx.similarities_cosine	prot_t5_xl_uniref50	last_1	cosine
P02557	Q13885	FALSE	0.9780218601226808	5	SWE Embeddings	9	small.fasta.last_1.prot_t5_xl_uniref50.sequence_embeddings_swe.idx.similarities_cosine	prot_t5_xl_uniref50	last_1	cosine
P02557	Q9BVA1	FALSE	0.9759464859962464	6	SWE Embeddings	9	small.fasta.last_1.prot_t5_xl_uniref50.sequence_embeddings_swe.idx.similarities_cosine	prot_t5_xl_uniref50	last_1	cosine
P02557	P04350	TRUE	0.9753498435020448	7	SWE Embeddings	9	small.fasta.last_1.prot_t5_xl_uniref50.sequence_embeddings_swe.idx.similarities_cosine	prot_t5_xl_uniref50	last_1	cosine
P02557	P07437	FALSE	0.9679409861564636	8	SWE Embeddings	9	small.fasta.last_1.prot_t5_xl_uniref50.sequence_embeddings_swe.idx.similarities_cosine	prot_t5_xl_uniref50	last_1	cosine
P02557	P68371	FALSE	0.9677734375	9	SWE Embeddings	9	small.fasta.last_1.prot_t5_xl_uniref50.sequence_embeddings_swe.idx.similarities_cosine	prot_t5_xl_uniref50	last_1	cosine
P04801	P26639	TRUE	0.994032621383667	1	SWE Embeddings	2	small.fasta.last_1.prot_t5_xl_uniref50.sequence_embeddings_swe.idx.similarities_cosine	prot_t5_xl_uniref50	last_1	cosine
P04801	A2RTX5	FALSE	0.9856871366500854	2	SWE Embeddings	2	small.fasta.last_1.prot_t5_xl_uniref50.sequence_embeddings_swe.idx.similarities_cosine	prot_t5_xl_uniref50	last_1	cosine
P05453	Q8IYD1	TRUE	0.982276737689972	1	SWE Embeddings	2	small.fasta.last_1.prot_t5_xl_uniref50.sequence_embeddings_swe.idx.similarities_cosine	prot_t5_xl_uniref50	last_1	cosine
P05453	P15170	FALSE	0.9694652557373048	2	SWE Embeddings	2	small.fasta.last_1.prot_t5_xl_uniref50.sequence_embeddings_swe.idx.similarities_cosine	prot_t5_xl_uniref50	last_1	cosine
P07263	P49590	FALSE	0.9906954765319824	1	SWE Embeddings	2	small.fasta.last_1.prot_t5_xl_uniref50.sequence_embeddings_swe.idx.similarities_cosine	prot_t5_xl_uniref50	last_1	cosine
P07263	P12081	TRUE	0.9883975982666016	2	SWE Embeddings	2	small.fasta.last_1.prot_t5_xl_uniref50.sequence_embeddings_swe.idx.similarities_cosine	prot_t5_xl_uniref50	last_1	cosine
P07283	O15305	TRUE	0.9893474578857422	1	SWE Embeddings	2	small.fasta.last_1.prot_t5_xl_uniref50.sequence_embeddings_swe.idx.similarities_cosine	prot_t5_xl_uniref50	last_1	cosine
P07283	Q92871	FALSE	0.9879729747772216	2	SWE Embeddings	2	small.fasta.last_1.prot_t5_xl_uniref50.sequence_embeddings_swe.idx.similarities_cosine	prot_t5_xl_uniref50	last_1	cosine
P07807	Q86XF0	FALSE	0.9899611473083496	1	SWE Embeddings	2	small.fasta.last_1.prot_t5_xl_uniref50.sequence_embeddings_swe.idx.similarities_cosine	prot_t5_xl_uniref50	last_1	cosine
P07807	P00374	TRUE	0.9854268431663512	2	SWE Embeddings	2	small.fasta.last_1.prot_t5_xl_uniref50.sequence_embeddings_swe.idx.similarities_cosine	prot_t5_xl_uniref50	last_1	cosine
P08964	A7E2Y1	TRUE	0.9762412309646606	1	SWE Embeddings	6	small.fasta.last_1.prot_t5_xl_uniref50.sequence_embeddings_swe.idx.similarities_cosine	prot_t5_xl_uniref50	last_1	cosine
P08964	P35580	FALSE	0.9719283580780028	2	SWE Embeddings	6	small.fasta.last_1.prot_t5_xl_uniref50.sequence_embeddings_swe.idx.similarities_cosine	prot_t5_xl_uniref50	last_1	cosine
P08964	P35749	TRUE	0.96958160400390625	3	SWE Embeddings	6	small.fasta.last_1.prot_t5_xl_uniref50.sequence_embeddings_swe.idx.similarities_cosine	prot_t5_xl_uniref50	last_1	cosine
P08964	P12883	FALSE	0.9626716375350952	4	SWE Embeddings	6	small.fasta.last_1.prot_t5_xl_uniref50.sequence_embeddings_swe.idx.similarities_cosine	prot_t5_xl_uniref50	last_1	cosine
P08964	Q9UKX2	FALSE	0.9617831110954284	5	SWE Embeddings	6	small.fasta.last_1.prot_t5_xl_uniref50.sequence_embeddings_swe.idx.similarities_cosine	prot_t5_xl_uniref50	last_1	cosine
P08964	P12882	TRUE	0.9615198969841005	6	SWE Embeddings	6	small.fasta.last_1.prot_t5_xl_uniref50.sequence_embeddings_swe.idx.similarities_cosine	prot_t5_xl_uniref50	last_1	cosine
P09938	Q7LG56	TRUE	0.99273085594177235	1	SWE Embeddings	2	small.fasta.last_1.prot_t5_xl_uniref50.sequence_embeddings_swe.idx.similarities_cosine	prot_t5_xl_uniref50	last_1	cosine
P09938	P31350	FALSE	0.9924499988555908	2	SWE Embeddings	2	small.fasta.last_1.prot_t5_xl_uniref50.sequence_embeddings_swe.idx.similarities_cosine	prot_t5_xl_uniref50	last_1	cosine
P11353	Q9LR75	TRUE	0.9878312945365906	1	SWE Embeddings	2	small.fasta.last_1.prot_t5_xl_uniref50.sequence_embeddings_swe.idx.similarities_cosine	prot_t5_xl_uniref50	last_1	cosine
P11353	Q93Z96	FALSE	0.97249436378479	2	SWE Embeddings	2	small.fasta.last_1.prot_t5_xl_uniref50.sequence_embeddings_swe.idx.similarities_cosine	prot_t5_xl_uniref50	last_1	cosine
P14742	O94808	TRUE	0.994567334651947	1	SWE Embeddings	2	small.fasta.last_1.prot_t5_xl_uniref50.sequence_embeddings_swe.idx.similarities_cosine	prot_t5_xl_uniref50	last_1	cosine
P14742	Q06210	FALSE	0.9927388429641724	2	SWE Embeddings	2	small.fasta.last_1.prot_t5_xl_uniref50.sequence_embeddings_swe.idx.similarities_cosine	prot_t5_xl_uniref50	last_1	cosine
P15496	Q9BXS1	FALSE	0.9848560094833374	1	SWE Embeddings	2	small.fasta.last_1.prot_t5_xl_uniref50.sequence_embeddings_swe.idx.similarities_cosine	prot_t5_xl_uniref50	last_1	cosine
P15496	Q13907	TRUE	0.978166937828064	2	SWE Embeddings	2	small.fasta.last_1.prot_t5_xl_uniref50.sequence_embeddings_swe.idx.similarities_cosine	prot_t5_xl_uniref50	last_1	cosine
P25342	Q8IYM1	FALSE	0.9876031875610352	1	SWE Embeddings	2	small.fasta.last_1.prot_t5_xl_uniref50.sequence_embeddings_swe.idx.similarities_cosine	prot_t5_xl_uniref50	last_1	cosine
P25342	Q9UH03	TRUE	0.9750266075134276	2	SWE Embeddings	2	small.fasta.last_1.prot_t5_xl_uniref50.sequence_embeddings_swe.idx.similarities_cosine	prot_t5_xl_uniref50	last_1	cosine
P32337	O60518	FALSE	0.990075409412384	1	SWE Embeddings	2	small.fasta.last_1.prot_t5_xl_uniref50.sequence_embeddings_swe.idx.similarities_cosine	prot_t5_xl_uniref50	last_1	cosine
P32337	O00410	TRUE	0.9839307069778442	2	SWE Embeddings	2	small.fasta.last_1.prot_t5_xl_uniref50.sequence_embeddings_swe.idx.similarities_cosine	prot_t5_xl_uniref50	last_1	cosine
P32347	P06132	TRUE	0.9957311749458312	1	SWE Embeddings	4	small.fasta.last_1.prot_t5_xl_uniref50.sequence_embeddings_swe.idx.similarities_cosine	prot_t5_xl_uniref50	last_1	cosine
P32347	O22886	FALSE	0.99191153049469	2	SWE Embeddings	4	small.fasta.last_1.prot_t5_xl_uniref50.sequence_embeddings_swe.idx.similarities_cosine	prot_t5_xl_uniref50	last_1	cosine
P32347	Q93ZB6	FALSE	0.9892194867134094	3	SWE Embeddings	4	small.fasta.last_1.prot_t5_xl_uniref50.sequence_embeddings_swe.idx.similarities_cosine	prot_t5_xl_uniref50	last_1	cosine
P32347	P29680	TRUE	0.9871207475662231	4	SWE Embeddings	4	small.fasta.last_1.prot_t5_xl_uniref50.sequence_embeddings_swe.idx.similarities_cosine	prot_t5_xl_uniref50	last_1	cosine
P38221	O95674	TRUE	0.9816842079162598	1	SWE Embeddings	2	small.fasta.last_1.prot_t5_xl_uniref50.sequence_embeddings_swe.idx.similarities_cosine	prot_t5_xl_uniref50	last_1	cosine
P38221	Q92903	FALSE	0.9768269062042236	2	SWE Embeddings	2	small.fasta.last_1.prot_t5_xl_uniref50.sequence_embeddings_swe.idx.similarities_cosine	prot_t5_xl_uniref50	last_1	cosine
P38523	Q9HAV7	TRUE	0.977213442325592	1	SWE Embeddings	2	small.fasta.last_1.prot_t5_xl_uniref50.sequence_embeddings_swe.idx.similarities_cosine	prot_t5_xl_uniref50	last_1	cosine
P38523	Q8TAA5	FALSE	0.9709126949310304	2	SWE Embeddings	2	small.fasta.last_1.prot_t5_xl_uniref50.sequence_embeddings_swe.idx.similarities_cosine	prot_t5_xl_uniref50	last_1	cosine
P40303	O14818	TRUE	0.9967743158340454	1	SWE Embeddings	2	small.fasta.last_1.prot_t5_xl_uniref50.sequence_embeddings_swe.idx.similarities_cosine	prot_t5_xl_uniref50	last_1	cosine
P40303	Q8TAA3	FALSE	0.9957597255706788	2	SWE Embeddings	2	small.fasta.last_1.prot_t5_xl_uniref50.sequence_embeddings_swe.idx.similarities_cosine	prot_t5_xl_uniref50	last_1	cosine
P40518	O15511	FALSE	0.9841179251670836	1	SWE Embeddings	2	small.fasta.last_1.prot_t5_xl_uniref50.sequence_embeddings_swe.idx.similarities_cosine	prot_t5_xl_uniref50	last_1	cosine
P40518	Q9BPX5	TRUE	0.980453372001648	2	SWE Embeddings	2	small.fasta.last_1.prot_t5_xl_uniref50.sequence_embeddings_swe.idx.similarities_cosine	prot_t5_xl_uniref50	last_1	cosine
P40857	Q6Y1H2	TRUE	0.9781651496887208	1	SWE Embeddings	2	small.fasta.last_1.prot_t5_xl_uniref50.sequence_embeddings_swe.idx.similarities_cosine	prot_t5_xl_uniref50	last_1	cosine
P40857	B0YJ81	FALSE	0.971981942653656	2	SWE Embeddings	2	small.fasta.last_1.prot_t5_xl_uniref50.sequence_embeddings_swe.idx.similarities_cosine	prot_t5_xl_uniref50	last_1	cosine
P53039	Q969M3	TRUE	0.9895250797271729	1	SWE Embeddings	2	small.fasta.last_1.prot_t5_xl_uniref50.sequence_embeddings_swe.idx.similarities_cosine	prot_t5_xl_uniref50	last_1	cosine
P53039	Q8N8F6	FALSE	0.98867529630661	2	SWE Embeddings	2	small.fasta.last_1.prot_t5_xl_uniref50.sequence_embeddings_swe.idx.similarities_cosine	prot_t5_xl_uniref50	last_1	cosine
P53378	Q9NRH3	TRUE	0.975678026676178	1	SWE Embeddings	2	small.fasta.last_1.prot_t5_xl_uniref50.sequence_embeddings_swe.idx.similarities_cosine	prot_t5_xl_uniref50	last_1	cosine
P53378	P23258	FALSE	0.973890781402588	2	SWE Embeddings	2	small.fasta.last_1.prot_t5_xl_uniref50.sequence_embeddings_swe.idx.similarities_cosine	prot_t5_xl_uniref50	last_1	cosine
P54839	Q01581	TRUE	0.9944840669631958	1	SWE Embeddings	2	small.fasta.last_1.prot_t5_xl_uniref50.sequence_embeddings_swe.idx.similarities_cosine	prot_t5_xl_uniref50	last_1	cosine
P54839	P54868	FALSE	0.9909874200820924	2	SWE Embeddings	2	small.fasta.last_1.prot_t5_xl_uniref50.sequence_embeddings_swe.idx.similarities_cosine	prot_t5_xl_uniref50	last_1	cosine
P60010	Q562R1	TRUE	0.9976578950881958	1	SWE Embeddings	7	small.fasta.last_1.prot_t5_xl_uniref50.sequence_embeddings_swe.idx.similarities_cosine	prot_t5_xl_uniref50	last_1	cosine
P60010	P63267	TRUE	0.993969202041626	2	SWE Embeddings	7	small.fasta.last_1.prot_t5_xl_uniref50.sequence_embeddings_swe.idx.similarities_cosine	prot_t5_xl_uniref50	last_1	cosine
P60010	P62736	FALSE	0.9938016533851624	3	SWE Embeddings	7	small.fasta.last_1.prot_t5_xl_uniref50.sequence_embeddings_swe.idx.similarities_cosine	prot_t5_xl_uniref50	last_1	cosine
P60010	P68133	FALSE	0.9933456182479858	4	SWE Embeddings	7	small.fasta.last_1.prot_t5_xl_uniref50.sequence_embeddings_swe.idx.similarities_cosine	prot_t5_xl_uniref50	last_1	cosine
P60010	P68032	FALSE	0.993091344833374	5	SWE Embeddings	7	small.fasta.last_1.prot_t5_xl_uniref50.sequence_embeddings_swe.idx.similarities_cosine	prot_t5_xl_uniref50	last_1	cosine
P60010	P63261	FALSE	0.9868541955947876	6	SWE Embeddings	7	small.fasta.last_1.prot_t5_xl_uniref50.sequence_embeddings_swe.idx.similarities_cosine	prot_t5_xl_uniref50	last_1	cosine
P60010	P60709	FALSE	0.9864879846572876	7	SWE Embeddings	7	small.fasta.last_1.prot_t5_xl_uniref50.sequence_embeddings_swe.idx.similarities_cosine	prot_t5_xl_uniref50	last_1	cosine
Q07478	Q13838	TRUE	0.9889463186264038	1	SWE Embeddings	2	small.fasta.last_1.prot_t5_xl_uniref50.sequence_embeddings_swe.idx.similarities_cosine	prot_t5_xl_uniref50	last_1	cosine
Q07478	O00148	FALSE	0.9887040853500366	2	SWE Embeddings	2	small.fasta.last_1.prot_t5_xl_uniref50.sequence_embeddings_swe.idx.similarities_cosine	prot_t5_xl_uniref50	last_1	cosine
Q99190	Q5HYJ1	FALSE	0.9769831895828248	1	SWE Embeddings	2	small.fasta.last_1.prot_t5_xl_uniref50.sequence_embeddings_swe.idx.similarities_cosine	prot_t5_xl_uniref50	last_1	cosine
Q99190	Q9NZ01	TRUE	0.9697295427322388	2	SWE Embeddings	2	small.fasta.last_1.prot_t5_xl_uniref50.sequence_embeddings_swe.idx.similarities_cosine	prot_t5_xl_uniref50	last_1	cosine
P00817	Q15181	TRUE	0.5170068027210885	1	Sequence Alignment	2	inp9_small_proteome.pairs.align.similarities	prot_t5_xl_uniref50	last_1	cosine
P00817	Q9H2U2	FALSE	0.4332344213649852	2	Sequence Alignment	2	inp9_small_proteome.pairs.align.similarities	prot_t5_xl_uniref50	last_1	cosine
P02557	Q9BVA1	FALSE	0.7330415754923414	1	Sequence Alignment	9	inp9_small_proteome.pairs.align.similarities	prot_t5_xl_uniref50	last_1	cosine
P02557	P68371	FALSE	0.7330415754923414	2	Sequence Alignment	9	inp9_small_proteome.pairs.align.similarities	prot_t5_xl_uniref50	last_1	cosine
P02557	P07437	FALSE	0.7330415754923414	3	Sequence Alignment	9	inp9_small_proteome.pairs.align.similarities	prot_t5_xl_uniref50	last_1	cosine
P02557	Q13509	FALSE	0.7320261437908496	4	Sequence Alignment	9	inp9_small_proteome.pairs.align.similarities	prot_t5_xl_uniref50	last_1	cosine
P02557	Q13885	FALSE	0.7308533916849015	5	Sequence Alignment	9	inp9_small_proteome.pairs.align.similarities	prot_t5_xl_uniref50	last_1	cosine
P02557	P04350	TRUE	0.7304347826086957	6	Sequence Alignment	9	inp9_small_proteome.pairs.align.similarities	prot_t5_xl_uniref50	last_1	cosine
P02557	Q9BUF5	FALSE	0.7264770240700219	7	Sequence Alignment	9	inp9_small_proteome.pairs.align.similarities	prot_t5_xl_uniref50	last_1	cosine
P02557	Q3ZCM7	TRUE	0.7008733624454149	8	Sequence Alignment	9	inp9_small_proteome.pairs.align.similarities	prot_t5_xl_uniref50	last_1	cosine
P02557	Q9H4B7	FALSE	0.6623093681917211	9	Sequence Alignment	9	inp9_small_proteome.pairs.align.similarities	prot_t5_xl_uniref50	last_1	cosine
P04801	P26639	TRUE	0.5369127516778524	1	Sequence Alignment	2	inp9_small_proteome.pairs.align.similarities	prot_t5_xl_uniref50	last_1	cosine
P04801	A2RTX5	FALSE	0.4733009708737864	2	Sequence Alignment	2	inp9_small_proteome.pairs.align.similarities	prot_t5_xl_uniref50	last_1	cosine
P05453	Q8IYD1	TRUE	0.4088952654232424	1	Sequence Alignment	2	inp9_small_proteome.pairs.align.similarities	prot_t5_xl_uniref50	last_1	cosine
P05453	P15170	FALSE	0.3851744186046512	2	Sequence Alignment	2	inp9_small_proteome.pairs.align.similarities	prot_t5_xl_uniref50	last_1	cosine
P07263	P12081	TRUE	0.4556962025316455	1	Sequence Alignment	2	inp9_small_proteome.pairs.align.similarities	prot_t5_xl_uniref50	last_1	cosine
P07263	P49590	FALSE	0.4061930783242258	2	Sequence Alignment	2	inp9_small_proteome.pairs.align.similarities	prot_t5_xl_uniref50	last_1	cosine
P07283	O15305	TRUE	0.5686274509803921	1	Sequence Alignment	2	inp9_small_proteome.pairs.align.similarities	prot_t5_xl_uniref50	last_1	cosine
P07283	Q92871	FALSE	0.5381679389312977	2	Sequence Alignment	2	inp9_small_proteome.pairs.align.similarities	prot_t5_xl_uniref50	last_1	cosine
P07807	P00374	TRUE	0.2922374429223744	1	Sequence Alignment	2	inp9_small_proteome.pairs.align.similarities	prot_t5_xl_uniref50	last_1	cosine
P07807	Q86XF0	FALSE	0.2831858407079646	2	Sequence Alignment	2	inp9_small_proteome.pairs.align.similarities	prot_t5_xl_uniref50	last_1	cosine
P08964	P35580	FALSE	0.2971979788700046	1	Sequence Alignment	6	inp9_small_proteome.pairs.align.similarities	prot_t5_xl_uniref50	last_1	cosine
P08964	P35749	TRUE	0.2879506641366224	2	Sequence Alignment	6	inp9_small_proteome.pairs.align.similarities	prot_t5_xl_uniref50	last_1	cosine
P08964	P12883	FALSE	0.2854477611940298	3	Sequence Alignment	6	inp9_small_proteome.pairs.align.similarities	prot_t5_xl_uniref50	last_1	cosine
P08964	P12882	TRUE	0.2787114845938375	4	Sequence Alignment	6	inp9_small_proteome.pairs.align.similarities	prot_t5_xl_uniref50	last_1	cosine
P08964	Q9UKX2	FALSE	0.2737430167597765	5	Sequence Alignment	6	inp9_small_proteome.pairs.align.similarities	prot_t5_xl_uniref50	last_1	cosine
P08964	A7E2Y1	TRUE	0.2690004606172271	6	Sequence Alignment	6	inp9_small_proteome.pairs.align.similarities	prot_t5_xl_uniref50	last_1	cosine
P09938	P31350	FALSE	0.5823095823095823	1	Sequence Alignment	2	inp9_small_proteome.pairs.align.similarities	prot_t5_xl_uniref50	last_1	cosine
P09938	Q7LG56	TRUE	0.568922305764411	2	Sequence Alignment	2	inp9_small_proteome.pairs.align.similarities	prot_t5_xl_uniref50	last_1	cosine
P11353	Q9LR75	TRUE	0.425	1	Sequence Alignment	2	inp9_small_proteome.pairs.align.similarities	prot_t5_xl_uniref50	last_1	cosine
P11353	Q93Z96	FALSE	0.1875	2	Sequence Alignment	2	inp9_small_proteome.pairs.align.similarities	prot_t5_xl_uniref50	last_1	cosine
P14742	O94808	TRUE	0.5554016620498615	1	Sequence Alignment	2	inp9_small_proteome.pairs.align.similarities	prot_t5_xl_uniref50	last_1	cosine
P14742	Q06210	FALSE	0.5402455661664393	2	Sequence Alignment	2	inp9_small_proteome.pairs.align.similarities	prot_t5_xl_uniref50	last_1	cosine
P15496	Q13907	TRUE	0.4123711340206185	1	Sequence Alignment	2	inp9_small_proteome.pairs.align.similarities	prot_t5_xl_uniref50	last_1	cosine
P15496	Q9BXS1	FALSE	0.3230240549828179	2	Sequence Alignment	2	inp9_small_proteome.pairs.align.similarities	prot_t5_xl_uniref50	last_1	cosine
P25342	Q9UH03	TRUE	0.3950276243093922	1	Sequence Alignment	2	inp9_small_proteome.pairs.align.similarities	prot_t5_xl_uniref50	last_1	cosine
P25342	Q8IYM1	FALSE	0.3928571428571428	2	Sequence Alignment	2	inp9_small_proteome.pairs.align.similarities	prot_t5_xl_uniref50	last_1	cosine
P32337	O00410	TRUE	0.2874779541446208	1	Sequence Alignment	2	inp9_small_proteome.pairs.align.similarities	prot_t5_xl_uniref50	last_1	cosine
P32337	O60518	FALSE	0.2773972602739726	2	Sequence Alignment	2	inp9_small_proteome.pairs.align.similarities	prot_t5_xl_uniref50	last_1	cosine
P32347	P06132	TRUE	0.4986595174262734	1	Sequence Alignment	4	inp9_small_proteome.pairs.align.similarities	prot_t5_xl_uniref50	last_1	cosine
P32347	P29680	TRUE	0.3638743455497382	2	Sequence Alignment	4	inp9_small_proteome.pairs.align.similarities	prot_t5_xl_uniref50	last_1	cosine
P32347	O22886	FALSE	0.3218673218673218	3	Sequence Alignment	4	inp9_small_proteome.pairs.align.similarities	prot_t5_xl_uniref50	last_1	cosine
P32347	Q93ZB6	FALSE	0.2505800464037123	4	Sequence Alignment	4	inp9_small_proteome.pairs.align.similarities	prot_t5_xl_uniref50	last_1	cosine
P38221	Q92903	FALSE	0.3484536082474226	1	Sequence Alignment	2	inp9_small_proteome.pairs.align.similarities	prot_t5_xl_uniref50	last_1	cosine
P38221	O95674	TRUE	0.3376344086021505	2	Sequence Alignment	2	inp9_small_proteome.pairs.align.similarities	prot_t5_xl_uniref50	last_1	cosine
P38523	Q9HAV7	TRUE	0.3361702127659574	1	Sequence Alignment	2	inp9_small_proteome.pairs.align.similarities	prot_t5_xl_uniref50	last_1	cosine
P38523	Q8TAA5	FALSE	0.2622950819672131	2	Sequence Alignment	2	inp9_small_proteome.pairs.align.similarities	prot_t5_xl_uniref50	last_1	cosine
P40303	O14818	TRUE	0.5708661417322834	1	Sequence Alignment	2	inp9_small_proteome.pairs.align.similarities	prot_t5_xl_uniref50	last_1	cosine
P40303	Q8TAA3	FALSE	0.5325670498084292	2	Sequence Alignment	2	inp9_small_proteome.pairs.align.similarities	prot_t5_xl_uniref50	last_1	cosine
P40518	Q9BPX5	TRUE	0.28125	1	Sequence Alignment	2	inp9_small_proteome.pairs.align.similarities	prot_t5_xl_uniref50	last_1	cosine
P40518	O15511	FALSE	0.2631578947368421	2	Sequence Alignment	2	inp9_small_proteome.pairs.align.similarities	prot_t5_xl_uniref50	last_1	cosine
P40857	Q6Y1H2	TRUE	0.2862453531598513	1	Sequence Alignment	2	inp9_small_proteome.pairs.align.similarities	prot_t5_xl_uniref50	last_1	cosine
P40857	B0YJ81	FALSE	0.2550335570469799	2	Sequence Alignment	2	inp9_small_proteome.pairs.align.similarities	prot_t5_xl_uniref50	last_1	cosine
P53039	Q969M3	TRUE	0.3272727272727272	1	Sequence Alignment	2	inp9_small_proteome.pairs.align.similarities	prot_t5_xl_uniref50	last_1	cosine
P53039	Q8N8F6	FALSE	0.3137931034482759	2	Sequence Alignment	2	inp9_small_proteome.pairs.align.similarities	prot_t5_xl_uniref50	last_1	cosine
P53378	Q9NRH3	TRUE	0.3866943866943867	1	Sequence Alignment	2	inp9_small_proteome.pairs.align.similarities	prot_t5_xl_uniref50	last_1	cosine
P53378	P23258	FALSE	0.3804573804573805	2	Sequence Alignment	2	inp9_small_proteome.pairs.align.similarities	prot_t5_xl_uniref50	last_1	cosine
P54839	P54868	FALSE	0.4091778202676864	1	Sequence Alignment	2	inp9_small_proteome.pairs.align.similarities	prot_t5_xl_uniref50	last_1	cosine
P54839	Q01581	TRUE	0.4035714285714286	2	Sequence Alignment	2	inp9_small_proteome.pairs.align.similarities	prot_t5_xl_uniref50	last_1	cosine
P60010	P63261	FALSE	0.8906666666666667	1	Sequence Alignment	7	inp9_small_proteome.pairs.align.similarities	prot_t5_xl_uniref50	last_1	cosine
P60010	P60709	FALSE	0.888	2	Sequence Alignment	7	inp9_small_proteome.pairs.align.similarities	prot_t5_xl_uniref50	last_1	cosine
P60010	P68032	FALSE	0.8673740053050398	3	Sequence Alignment	7	inp9_small_proteome.pairs.align.similarities	prot_t5_xl_uniref50	last_1	cosine
P60010	P68133	FALSE	0.8647214854111406	4	Sequence Alignment	7	inp9_small_proteome.pairs.align.similarities	prot_t5_xl_uniref50	last_1	cosine
P60010	P63267	TRUE	0.8643617021276596	5	Sequence Alignment	7	inp9_small_proteome.pairs.align.similarities	prot_t5_xl_uniref50	last_1	cosine
P60010	P62736	FALSE	0.8620689655172413	6	Sequence Alignment	7	inp9_small_proteome.pairs.align.similarities	prot_t5_xl_uniref50	last_1	cosine
P60010	Q562R1	TRUE	0.8297872340425532	7	Sequence Alignment	7	inp9_small_proteome.pairs.align.similarities	prot_t5_xl_uniref50	last_1	cosine
Q07478	Q13838	TRUE	0.6169265033407573	1	Sequence Alignment	2	inp9_small_proteome.pairs.align.similarities	prot_t5_xl_uniref50	last_1	cosine
Q07478	O00148	FALSE	0.6057906458797327	2	Sequence Alignment	2	inp9_small_proteome.pairs.align.similarities	prot_t5_xl_uniref50	last_1	cosine
Q99190	Q9NZ01	TRUE	0.2759643916913946	1	Sequence Alignment	2	inp9_small_proteome.pairs.align.similarities	prot_t5_xl_uniref50	last_1	cosine
Q99190	Q5HYJ1	FALSE	0.2532637075718015	2	Sequence Alignment	2	inp9_small_proteome.pairs.align.similarities	prot_t5_xl_uniref50	last_1	cosine
P00817	Q15181	TRUE	0.9983872771263124	1	Embeddings	2	small.fasta.last_4.prot_t5_xl_uniref50.sequence_embeddings.idx.similarities_cosine	prot_t5_xl_uniref50	last_4	cosine
P00817	Q9H2U2	FALSE	0.9919655919075012	2	Embeddings	2	small.fasta.last_4.prot_t5_xl_uniref50.sequence_embeddings.idx.similarities_cosine	prot_t5_xl_uniref50	last_4	cosine
P02557	Q9H4B7	FALSE	0.9983945488929749	1	Embeddings	9	small.fasta.last_4.prot_t5_xl_uniref50.sequence_embeddings.idx.similarities_cosine	prot_t5_xl_uniref50	last_4	cosine
P02557	Q3ZCM7	TRUE	0.9946266412734984	2	Embeddings	9	small.fasta.last_4.prot_t5_xl_uniref50.sequence_embeddings.idx.similarities_cosine	prot_t5_xl_uniref50	last_4	cosine
P02557	Q9BUF5	FALSE	0.993768572807312	3	Embeddings	9	small.fasta.last_4.prot_t5_xl_uniref50.sequence_embeddings.idx.similarities_cosine	prot_t5_xl_uniref50	last_4	cosine
P02557	Q13509	FALSE	0.9918203353881836	4	Embeddings	9	small.fasta.last_4.prot_t5_xl_uniref50.sequence_embeddings.idx.similarities_cosine	prot_t5_xl_uniref50	last_4	cosine
P02557	Q13885	FALSE	0.984088122844696	5	Embeddings	9	small.fasta.last_4.prot_t5_xl_uniref50.sequence_embeddings.idx.similarities_cosine	prot_t5_xl_uniref50	last_4	cosine
P02557	Q9BVA1	FALSE	0.9825350046157836	6	Embeddings	9	small.fasta.last_4.prot_t5_xl_uniref50.sequence_embeddings.idx.similarities_cosine	prot_t5_xl_uniref50	last_4	cosine
P02557	P04350	TRUE	0.9824062585830688	7	Embeddings	9	small.fasta.last_4.prot_t5_xl_uniref50.sequence_embeddings.idx.similarities_cosine	prot_t5_xl_uniref50	last_4	cosine
P02557	P07437	FALSE	0.9769867062568665	8	Embeddings	9	small.fasta.last_4.prot_t5_xl_uniref50.sequence_embeddings.idx.similarities_cosine	prot_t5_xl_uniref50	last_4	cosine
P02557	P68371	FALSE	0.976758062839508	9	Embeddings	9	small.fasta.last_4.prot_t5_xl_uniref50.sequence_embeddings.idx.similarities_cosine	prot_t5_xl_uniref50	last_4	cosine
P04801	P26639	TRUE	0.9953510761260986	1	Embeddings	2	small.fasta.last_4.prot_t5_xl_uniref50.sequence_embeddings.idx.similarities_cosine	prot_t5_xl_uniref50	last_4	cosine
P04801	A2RTX5	FALSE	0.9873425364494324	2	Embeddings	2	small.fasta.last_4.prot_t5_xl_uniref50.sequence_embeddings.idx.similarities_cosine	prot_t5_xl_uniref50	last_4	cosine
P05453	Q8IYD1	TRUE	0.9797419309616088	1	Embeddings	2	small.fasta.last_4.prot_t5_xl_uniref50.sequence_embeddings.idx.similarities_cosine	prot_t5_xl_uniref50	last_4	cosine
P05453	P15170	FALSE	0.9616761207580566	2	Embeddings	2	small.fasta.last_4.prot_t5_xl_uniref50.sequence_embeddings.idx.similarities_cosine	prot_t5_xl_uniref50	last_4	cosine
P07263	P49590	FALSE	0.9920710921287536	1	Embeddings	2	small.fasta.last_4.prot_t5_xl_uniref50.sequence_embeddings.idx.similarities_cosine	prot_t5_xl_uniref50	last_4	cosine
P07263	P12081	TRUE	0.9898413419723512	2	Embeddings	2	small.fasta.last_4.prot_t5_xl_uniref50.sequence_embeddings.idx.similarities_cosine	prot_t5_xl_uniref50	last_4	cosine
P07283	O15305	TRUE	0.993137001991272	1	Embeddings	2	small.fasta.last_4.prot_t5_xl_uniref50.sequence_embeddings.idx.similarities_cosine	prot_t5_xl_uniref50	last_4	cosine
P07283	Q92871	FALSE	0.9925214052200316	2	Embeddings	2	small.fasta.last_4.prot_t5_xl_uniref50.sequence_embeddings.idx.similarities_cosine	prot_t5_xl_uniref50	last_4	cosine
P07807	Q86XF0	FALSE	0.9923068284988404	1	Embeddings	2	small.fasta.last_4.prot_t5_xl_uniref50.sequence_embeddings.idx.similarities_cosine	prot_t5_xl_uniref50	last_4	cosine
P07807	P00374	TRUE	0.9877842664718628	2	Embeddings	2	small.fasta.last_4.prot_t5_xl_uniref50.sequence_embeddings.idx.similarities_cosine	prot_t5_xl_uniref50	last_4	cosine
P08964	A7E2Y1	TRUE	0.9783878922462464	1	Embeddings	6	small.fasta.last_4.prot_t5_xl_uniref50.sequence_embeddings.idx.similarities_cosine	prot_t5_xl_uniref50	last_4	cosine
P08964	P35580	FALSE	0.9742287397384644	2	Embeddings	6	small.fasta.last_4.prot_t5_xl_uniref50.sequence_embeddings.idx.similarities_cosine	prot_t5_xl_uniref50	last_4	cosine
P08964	P35749	TRUE	0.972423493862152	3	Embeddings	6	small.fasta.last_4.prot_t5_xl_uniref50.sequence_embeddings.idx.similarities_cosine	prot_t5_xl_uniref50	last_4	cosine
P08964	P12883	FALSE	0.965164065361023	4	Embeddings	6	small.fasta.last_4.prot_t5_xl_uniref50.sequence_embeddings.idx.similarities_cosine	prot_t5_xl_uniref50	last_4	cosine
P08964	Q9UKX2	FALSE	0.964801549911499	5	Embeddings	6	small.fasta.last_4.prot_t5_xl_uniref50.sequence_embeddings.idx.similarities_cosine	prot_t5_xl_uniref50	last_4	cosine
P08964	P12882	TRUE	0.9641746282577516	6	Embeddings	6	small.fasta.last_4.prot_t5_xl_uniref50.sequence_embeddings.idx.similarities_cosine	prot_t5_xl_uniref50	last_4	cosine
P09938	P31350	FALSE	0.9933983087539672	1	Embeddings	2	small.fasta.last_4.prot_t5_xl_uniref50.sequence_embeddings.idx.similarities_cosine	prot_t5_xl_uniref50	last_4	cosine
P09938	Q7LG56	TRUE	0.9933176040649414	2	Embeddings	2	small.fasta.last_4.prot_t5_xl_uniref50.sequence_embeddings.idx.similarities_cosine	prot_t5_xl_uniref50	last_4	cosine
P11353	Q9LR75	TRUE	0.9876989722251892	1	Embeddings	2	small.fasta.last_4.prot_t5_xl_uniref50.sequence_embeddings.idx.similarities_cosine	prot_t5_xl_uniref50	last_4	cosine
P11353	Q93Z96	FALSE	0.9684934616088868	2	Embeddings	2	small.fasta.last_4.prot_t5_xl_uniref50.sequence_embeddings.idx.similarities_cosine	prot_t5_xl_uniref50	last_4	cosine
P14742	O94808	TRUE	0.9952930212020874	1	Embeddings	2	small.fasta.last_4.prot_t5_xl_uniref50.sequence_embeddings.idx.similarities_cosine	prot_t5_xl_uniref50	last_4	cosine
P14742	Q06210	FALSE	0.9940428733825684	2	Embeddings	2	small.fasta.last_4.prot_t5_xl_uniref50.sequence_embeddings.idx.similarities_cosine	prot_t5_xl_uniref50	last_4	cosine
P15496	Q9BXS1	FALSE	0.9873822927474976	1	Embeddings	2	small.fasta.last_4.prot_t5_xl_uniref50.sequence_embeddings.idx.similarities_cosine	prot_t5_xl_uniref50	last_4	cosine
P15496	Q13907	TRUE	0.9821805953979492	2	Embeddings	2	small.fasta.last_4.prot_t5_xl_uniref50.sequence_embeddings.idx.similarities_cosine	prot_t5_xl_uniref50	last_4	cosine
P25342	Q8IYM1	FALSE	0.988906741142273	1	Embeddings	2	small.fasta.last_4.prot_t5_xl_uniref50.sequence_embeddings.idx.similarities_cosine	prot_t5_xl_uniref50	last_4	cosine
P25342	Q9UH03	TRUE	0.9790126085281372	2	Embeddings	2	small.fasta.last_4.prot_t5_xl_uniref50.sequence_embeddings.idx.similarities_cosine	prot_t5_xl_uniref50	last_4	cosine
P32337	O60518	FALSE	0.992595374584198	1	Embeddings	2	small.fasta.last_4.prot_t5_xl_uniref50.sequence_embeddings.idx.similarities_cosine	prot_t5_xl_uniref50	last_4	cosine
P32337	O00410	TRUE	0.9872387051582336	2	Embeddings	2	small.fasta.last_4.prot_t5_xl_uniref50.sequence_embeddings.idx.similarities_cosine	prot_t5_xl_uniref50	last_4	cosine
P32347	P06132	TRUE	0.99667489528656	1	Embeddings	4	small.fasta.last_4.prot_t5_xl_uniref50.sequence_embeddings.idx.similarities_cosine	prot_t5_xl_uniref50	last_4	cosine
P32347	O22886	FALSE	0.9921844601631165	2	Embeddings	4	small.fasta.last_4.prot_t5_xl_uniref50.sequence_embeddings.idx.similarities_cosine	prot_t5_xl_uniref50	last_4	cosine
P32347	Q93ZB6	FALSE	0.9906171560287476	3	Embeddings	4	small.fasta.last_4.prot_t5_xl_uniref50.sequence_embeddings.idx.similarities_cosine	prot_t5_xl_uniref50	last_4	cosine
P32347	P29680	TRUE	0.9882220029830932	4	Embeddings	4	small.fasta.last_4.prot_t5_xl_uniref50.sequence_embeddings.idx.similarities_cosine	prot_t5_xl_uniref50	last_4	cosine
P38221	O95674	TRUE	0.9841645956039428	1	Embeddings	2	small.fasta.last_4.prot_t5_xl_uniref50.sequence_embeddings.idx.similarities_cosine	prot_t5_xl_uniref50	last_4	cosine
P38221	Q92903	FALSE	0.9796459674835204	2	Embeddings	2	small.fasta.last_4.prot_t5_xl_uniref50.sequence_embeddings.idx.similarities_cosine	prot_t5_xl_uniref50	last_4	cosine
P38523	Q9HAV7	TRUE	0.9848710298538208	1	Embeddings	2	small.fasta.last_4.prot_t5_xl_uniref50.sequence_embeddings.idx.similarities_cosine	prot_t5_xl_uniref50	last_4	cosine
P38523	Q8TAA5	FALSE	0.9782389402389526	2	Embeddings	2	small.fasta.last_4.prot_t5_xl_uniref50.sequence_embeddings.idx.similarities_cosine	prot_t5_xl_uniref50	last_4	cosine
P40303	O14818	TRUE	0.9978209733963012	1	Embeddings	2	small.fasta.last_4.prot_t5_xl_uniref50.sequence_embeddings.idx.similarities_cosine	prot_t5_xl_uniref50	last_4	cosine
P40303	Q8TAA3	FALSE	0.9970523118972778	2	Embeddings	2	small.fasta.last_4.prot_t5_xl_uniref50.sequence_embeddings.idx.similarities_cosine	prot_t5_xl_uniref50	last_4	cosine
P40518	O15511	FALSE	0.9911457300186156	1	Embeddings	2	small.fasta.last_4.prot_t5_xl_uniref50.sequence_embeddings.idx.similarities_cosine	prot_t5_xl_uniref50	last_4	cosine
P40518	Q9BPX5	TRUE	0.9885789752006532	2	Embeddings	2	small.fasta.last_4.prot_t5_xl_uniref50.sequence_embeddings.idx.similarities_cosine	prot_t5_xl_uniref50	last_4	cosine
P40857	Q6Y1H2	TRUE	0.98322731256485	1	Embeddings	2	small.fasta.last_4.prot_t5_xl_uniref50.sequence_embeddings.idx.similarities_cosine	prot_t5_xl_uniref50	last_4	cosine
P40857	B0YJ81	FALSE	0.9737776517868042	2	Embeddings	2	small.fasta.last_4.prot_t5_xl_uniref50.sequence_embeddings.idx.similarities_cosine	prot_t5_xl_uniref50	last_4	cosine
P53039	Q969M3	TRUE	0.991365611553192	1	Embeddings	2	small.fasta.last_4.prot_t5_xl_uniref50.sequence_embeddings.idx.similarities_cosine	prot_t5_xl_uniref50	last_4	cosine
P53039	Q8N8F6	FALSE	0.9905339479446412	2	Embeddings	2	small.fasta.last_4.prot_t5_xl_uniref50.sequence_embeddings.idx.similarities_cosine	prot_t5_xl_uniref50	last_4	cosine
P53378	Q9NRH3	TRUE	0.9796619415283204	1	Embeddings	2	small.fasta.last_4.prot_t5_xl_uniref50.sequence_embeddings.idx.similarities_cosine	prot_t5_xl_uniref50	last_4	cosine
P53378	P23258	FALSE	0.9781755208969116	2	Embeddings	2	small.fasta.last_4.prot_t5_xl_uniref50.sequence_embeddings.idx.similarities_cosine	prot_t5_xl_uniref50	last_4	cosine
P54839	Q01581	TRUE	0.9955153465270996	1	Embeddings	2	small.fasta.last_4.prot_t5_xl_uniref50.sequence_embeddings.idx.similarities_cosine	prot_t5_xl_uniref50	last_4	cosine
P54839	P54868	FALSE	0.9925214052200316	2	Embeddings	2	small.fasta.last_4.prot_t5_xl_uniref50.sequence_embeddings.idx.similarities_cosine	prot_t5_xl_uniref50	last_4	cosine
P60010	Q562R1	TRUE	0.9984337091445924	1	Embeddings	7	small.fasta.last_4.prot_t5_xl_uniref50.sequence_embeddings.idx.similarities_cosine	prot_t5_xl_uniref50	last_4	cosine
P60010	P63267	TRUE	0.995650589466095	2	Embeddings	7	small.fasta.last_4.prot_t5_xl_uniref50.sequence_embeddings.idx.similarities_cosine	prot_t5_xl_uniref50	last_4	cosine
P60010	P62736	FALSE	0.995510995388031	3	Embeddings	7	small.fasta.last_4.prot_t5_xl_uniref50.sequence_embeddings.idx.similarities_cosine	prot_t5_xl_uniref50	last_4	cosine
P60010	P68133	FALSE	0.9952540397644044	4	Embeddings	7	small.fasta.last_4.prot_t5_xl_uniref50.sequence_embeddings.idx.similarities_cosine	prot_t5_xl_uniref50	last_4	cosine
P60010	P68032	FALSE	0.9950828552246094	5	Embeddings	7	small.fasta.last_4.prot_t5_xl_uniref50.sequence_embeddings.idx.similarities_cosine	prot_t5_xl_uniref50	last_4	cosine
P60010	P63261	FALSE	0.990671455860138	6	Embeddings	7	small.fasta.last_4.prot_t5_xl_uniref50.sequence_embeddings.idx.similarities_cosine	prot_t5_xl_uniref50	last_4	cosine
P60010	P60709	FALSE	0.99050110578537	7	Embeddings	7	small.fasta.last_4.prot_t5_xl_uniref50.sequence_embeddings.idx.similarities_cosine	prot_t5_xl_uniref50	last_4	cosine
Q07478	Q13838	TRUE	0.991724729537964	1	Embeddings	2	small.fasta.last_4.prot_t5_xl_uniref50.sequence_embeddings.idx.similarities_cosine	prot_t5_xl_uniref50	last_4	cosine
Q07478	O00148	FALSE	0.9915549755096436	2	Embeddings	2	small.fasta.last_4.prot_t5_xl_uniref50.sequence_embeddings.idx.similarities_cosine	prot_t5_xl_uniref50	last_4	cosine
Q99190	Q5HYJ1	FALSE	0.9825857877731324	1	Embeddings	2	small.fasta.last_4.prot_t5_xl_uniref50.sequence_embeddings.idx.similarities_cosine	prot_t5_xl_uniref50	last_4	cosine
Q99190	Q9NZ01	TRUE	0.9730492234230042	2	Embeddings	2	small.fasta.last_4.prot_t5_xl_uniref50.sequence_embeddings.idx.similarities_cosine	prot_t5_xl_uniref50	last_4	cosine
P00817	Q15181	TRUE	0.9982597827911376	1	SWE Embeddings	2	small.fasta.last_4.prot_t5_xl_uniref50.sequence_embeddings_swe.idx.similarities_cosine	prot_t5_xl_uniref50	last_4	cosine
P00817	Q9H2U2	FALSE	0.9926275610923768	2	SWE Embeddings	2	small.fasta.last_4.prot_t5_xl_uniref50.sequence_embeddings_swe.idx.similarities_cosine	prot_t5_xl_uniref50	last_4	cosine
P02557	Q9H4B7	FALSE	0.9983455538749696	1	SWE Embeddings	9	small.fasta.last_4.prot_t5_xl_uniref50.sequence_embeddings_swe.idx.similarities_cosine	prot_t5_xl_uniref50	last_4	cosine
P02557	Q3ZCM7	TRUE	0.9946979880332948	2	SWE Embeddings	9	small.fasta.last_4.prot_t5_xl_uniref50.sequence_embeddings_swe.idx.similarities_cosine	prot_t5_xl_uniref50	last_4	cosine
P02557	Q9BUF5	FALSE	0.9940295815467834	3	SWE Embeddings	9	small.fasta.last_4.prot_t5_xl_uniref50.sequence_embeddings_swe.idx.similarities_cosine	prot_t5_xl_uniref50	last_4	cosine
P02557	Q13509	FALSE	0.9922466278076172	4	SWE Embeddings	9	small.fasta.last_4.prot_t5_xl_uniref50.sequence_embeddings_swe.idx.similarities_cosine	prot_t5_xl_uniref50	last_4	cosine
P02557	Q13885	FALSE	0.984818696975708	5	SWE Embeddings	9	small.fasta.last_4.prot_t5_xl_uniref50.sequence_embeddings_swe.idx.similarities_cosine	prot_t5_xl_uniref50	last_4	cosine
P02557	Q9BVA1	FALSE	0.98337322473526	6	SWE Embeddings	9	small.fasta.last_4.prot_t5_xl_uniref50.sequence_embeddings_swe.idx.similarities_cosine	prot_t5_xl_uniref50	last_4	cosine
P02557	P04350	TRUE	0.983210563659668	7	SWE Embeddings	9	small.fasta.last_4.prot_t5_xl_uniref50.sequence_embeddings_swe.idx.similarities_cosine	prot_t5_xl_uniref50	last_4	cosine
P02557	P07437	FALSE	0.9781206250190736	8	SWE Embeddings	9	small.fasta.last_4.prot_t5_xl_uniref50.sequence_embeddings_swe.idx.similarities_cosine	prot_t5_xl_uniref50	last_4	cosine
P02557	P68371	FALSE	0.9779906272888184	9	SWE Embeddings	9	small.fasta.last_4.prot_t5_xl_uniref50.sequence_embeddings_swe.idx.similarities_cosine	prot_t5_xl_uniref50	last_4	cosine
P04801	P26639	TRUE	0.9953980445861816	1	SWE Embeddings	2	small.fasta.last_4.prot_t5_xl_uniref50.sequence_embeddings_swe.idx.similarities_cosine	prot_t5_xl_uniref50	last_4	cosine
P04801	A2RTX5	FALSE	0.9873365759849548	2	SWE Embeddings	2	small.fasta.last_4.prot_t5_xl_uniref50.sequence_embeddings_swe.idx.similarities_cosine	prot_t5_xl_uniref50	last_4	cosine
P05453	Q8IYD1	TRUE	0.9796931743621826	1	SWE Embeddings	2	small.fasta.last_4.prot_t5_xl_uniref50.sequence_embeddings_swe.idx.similarities_cosine	prot_t5_xl_uniref50	last_4	cosine
P05453	P15170	FALSE	0.9610962867736816	2	SWE Embeddings	2	small.fasta.last_4.prot_t5_xl_uniref50.sequence_embeddings_swe.idx.similarities_cosine	prot_t5_xl_uniref50	last_4	cosine
P07263	P49590	FALSE	0.992094099521637	1	SWE Embeddings	2	small.fasta.last_4.prot_t5_xl_uniref50.sequence_embeddings_swe.idx.similarities_cosine	prot_t5_xl_uniref50	last_4	cosine
P07263	P12081	TRUE	0.989966869354248	2	SWE Embeddings	2	small.fasta.last_4.prot_t5_xl_uniref50.sequence_embeddings_swe.idx.similarities_cosine	prot_t5_xl_uniref50	last_4	cosine
P07283	O15305	TRUE	0.9926363229751588	1	SWE Embeddings	2	small.fasta.last_4.prot_t5_xl_uniref50.sequence_embeddings_swe.idx.similarities_cosine	prot_t5_xl_uniref50	last_4	cosine
P07283	Q92871	FALSE	0.9917449355125428	2	SWE Embeddings	2	small.fasta.last_4.prot_t5_xl_uniref50.sequence_embeddings_swe.idx.similarities_cosine	prot_t5_xl_uniref50	last_4	cosine
P07807	Q86XF0	FALSE	0.9932483434677124	1	SWE Embeddings	2	small.fasta.last_4.prot_t5_xl_uniref50.sequence_embeddings_swe.idx.similarities_cosine	prot_t5_xl_uniref50	last_4	cosine
P07807	P00374	TRUE	0.9896310567855836	2	SWE Embeddings	2	small.fasta.last_4.prot_t5_xl_uniref50.sequence_embeddings_swe.idx.similarities_cosine	prot_t5_xl_uniref50	last_4	cosine
P08964	A7E2Y1	TRUE	0.9785642623901368	1	SWE Embeddings	6	small.fasta.last_4.prot_t5_xl_uniref50.sequence_embeddings_swe.idx.similarities_cosine	prot_t5_xl_uniref50	last_4	cosine
P08964	P35580	FALSE	0.9746171236038208	2	SWE Embeddings	6	small.fasta.last_4.prot_t5_xl_uniref50.sequence_embeddings_swe.idx.similarities_cosine	prot_t5_xl_uniref50	last_4	cosine
P08964	P35749	TRUE	0.973077356815338	3	SWE Embeddings	6	small.fasta.last_4.prot_t5_xl_uniref50.sequence_embeddings_swe.idx.similarities_cosine	prot_t5_xl_uniref50	last_4	cosine
P08964	P12883	FALSE	0.9659969210624696	4	SWE Embeddings	6	small.fasta.last_4.prot_t5_xl_uniref50.sequence_embeddings_swe.idx.similarities_cosine	prot_t5_xl_uniref50	last_4	cosine
P08964	Q9UKX2	FALSE	0.965642750263214	5	SWE Embeddings	6	small.fasta.last_4.prot_t5_xl_uniref50.sequence_embeddings_swe.idx.similarities_cosine	prot_t5_xl_uniref50	last_4	cosine
P08964	P12882	TRUE	0.9650278091430664	6	SWE Embeddings	6	small.fasta.last_4.prot_t5_xl_uniref50.sequence_embeddings_swe.idx.similarities_cosine	prot_t5_xl_uniref50	last_4	cosine
P09938	P31350	FALSE	0.9933890104293824	1	SWE Embeddings	2	small.fasta.last_4.prot_t5_xl_uniref50.sequence_embeddings_swe.idx.similarities_cosine	prot_t5_xl_uniref50	last_4	cosine
P09938	Q7LG56	TRUE	0.993322730064392	2	SWE Embeddings	2	small.fasta.last_4.prot_t5_xl_uniref50.sequence_embeddings_swe.idx.similarities_cosine	prot_t5_xl_uniref50	last_4	cosine
P11353	Q9LR75	TRUE	0.987246870994568	1	SWE Embeddings	2	small.fasta.last_4.prot_t5_xl_uniref50.sequence_embeddings_swe.idx.similarities_cosine	prot_t5_xl_uniref50	last_4	cosine
P11353	Q93Z96	FALSE	0.9713863730430604	2	SWE Embeddings	2	small.fasta.last_4.prot_t5_xl_uniref50.sequence_embeddings_swe.idx.similarities_cosine	prot_t5_xl_uniref50	last_4	cosine
P14742	O94808	TRUE	0.9952568411827089	1	SWE Embeddings	2	small.fasta.last_4.prot_t5_xl_uniref50.sequence_embeddings_swe.idx.similarities_cosine	prot_t5_xl_uniref50	last_4	cosine
P14742	Q06210	FALSE	0.9939994215965272	2	SWE Embeddings	2	small.fasta.last_4.prot_t5_xl_uniref50.sequence_embeddings_swe.idx.similarities_cosine	prot_t5_xl_uniref50	last_4	cosine
P15496	Q9BXS1	FALSE	0.9877150654792786	1	SWE Embeddings	2	small.fasta.last_4.prot_t5_xl_uniref50.sequence_embeddings_swe.idx.similarities_cosine	prot_t5_xl_uniref50	last_4	cosine
P15496	Q13907	TRUE	0.9824624061584472	2	SWE Embeddings	2	small.fasta.last_4.prot_t5_xl_uniref50.sequence_embeddings_swe.idx.similarities_cosine	prot_t5_xl_uniref50	last_4	cosine
P25342	Q8IYM1	FALSE	0.9890760183334352	1	SWE Embeddings	2	small.fasta.last_4.prot_t5_xl_uniref50.sequence_embeddings_swe.idx.similarities_cosine	prot_t5_xl_uniref50	last_4	cosine
P25342	Q9UH03	TRUE	0.9793999195098876	2	SWE Embeddings	2	small.fasta.last_4.prot_t5_xl_uniref50.sequence_embeddings_swe.idx.similarities_cosine	prot_t5_xl_uniref50	last_4	cosine
P32337	O60518	FALSE	0.9924849271774292	1	SWE Embeddings	2	small.fasta.last_4.prot_t5_xl_uniref50.sequence_embeddings_swe.idx.similarities_cosine	prot_t5_xl_uniref50	last_4	cosine
P32337	O00410	TRUE	0.9870709776878356	2	SWE Embeddings	2	small.fasta.last_4.prot_t5_xl_uniref50.sequence_embeddings_swe.idx.similarities_cosine	prot_t5_xl_uniref50	last_4	cosine
P32347	P06132	TRUE	0.996608018875122	1	SWE Embeddings	4	small.fasta.last_4.prot_t5_xl_uniref50.sequence_embeddings_swe.idx.similarities_cosine	prot_t5_xl_uniref50	last_4	cosine
P32347	O22886	FALSE	0.992114245891571	2	SWE Embeddings	4	small.fasta.last_4.prot_t5_xl_uniref50.sequence_embeddings_swe.idx.similarities_cosine	prot_t5_xl_uniref50	last_4	cosine
P32347	Q93ZB6	FALSE	0.9900544285774232	3	SWE Embeddings	4	small.fasta.last_4.prot_t5_xl_uniref50.sequence_embeddings_swe.idx.similarities_cosine	prot_t5_xl_uniref50	last_4	cosine
P32347	P29680	TRUE	0.9873436689376832	4	SWE Embeddings	4	small.fasta.last_4.prot_t5_xl_uniref50.sequence_embeddings_swe.idx.similarities_cosine	prot_t5_xl_uniref50	last_4	cosine
P38221	O95674	TRUE	0.984939992427826	1	SWE Embeddings	2	small.fasta.last_4.prot_t5_xl_uniref50.sequence_embeddings_swe.idx.similarities_cosine	prot_t5_xl_uniref50	last_4	cosine
P38221	Q92903	FALSE	0.979817509651184	2	SWE Embeddings	2	small.fasta.last_4.prot_t5_xl_uniref50.sequence_embeddings_swe.idx.similarities_cosine	prot_t5_xl_uniref50	last_4	cosine
P38523	Q9HAV7	TRUE	0.983667254447937	1	SWE Embeddings	2	small.fasta.last_4.prot_t5_xl_uniref50.sequence_embeddings_swe.idx.similarities_cosine	prot_t5_xl_uniref50	last_4	cosine
P38523	Q8TAA5	FALSE	0.97881680727005	2	SWE Embeddings	2	small.fasta.last_4.prot_t5_xl_uniref50.sequence_embeddings_swe.idx.similarities_cosine	prot_t5_xl_uniref50	last_4	cosine
P40303	O14818	TRUE	0.9974882006645204	1	SWE Embeddings	2	small.fasta.last_4.prot_t5_xl_uniref50.sequence_embeddings_swe.idx.similarities_cosine	prot_t5_xl_uniref50	last_4	cosine
P40303	Q8TAA3	FALSE	0.9969016313552856	2	SWE Embeddings	2	small.fasta.last_4.prot_t5_xl_uniref50.sequence_embeddings_swe.idx.similarities_cosine	prot_t5_xl_uniref50	last_4	cosine
P40518	O15511	FALSE	0.9879218339920044	1	SWE Embeddings	2	small.fasta.last_4.prot_t5_xl_uniref50.sequence_embeddings_swe.idx.similarities_cosine	prot_t5_xl_uniref50	last_4	cosine
P40518	Q9BPX5	TRUE	0.986627995967865	2	SWE Embeddings	2	small.fasta.last_4.prot_t5_xl_uniref50.sequence_embeddings_swe.idx.similarities_cosine	prot_t5_xl_uniref50	last_4	cosine
P40857	Q6Y1H2	TRUE	0.9829890727996826	1	SWE Embeddings	2	small.fasta.last_4.prot_t5_xl_uniref50.sequence_embeddings_swe.idx.similarities_cosine	prot_t5_xl_uniref50	last_4	cosine
P40857	B0YJ81	FALSE	0.976266384124756	2	SWE Embeddings	2	small.fasta.last_4.prot_t5_xl_uniref50.sequence_embeddings_swe.idx.similarities_cosine	prot_t5_xl_uniref50	last_4	cosine
P53039	Q969M3	TRUE	0.9913521409034728	1	SWE Embeddings	2	small.fasta.last_4.prot_t5_xl_uniref50.sequence_embeddings_swe.idx.similarities_cosine	prot_t5_xl_uniref50	last_4	cosine
P53039	Q8N8F6	FALSE	0.9910126328468324	2	SWE Embeddings	2	small.fasta.last_4.prot_t5_xl_uniref50.sequence_embeddings_swe.idx.similarities_cosine	prot_t5_xl_uniref50	last_4	cosine
P53378	Q9NRH3	TRUE	0.9812170267105104	1	SWE Embeddings	2	small.fasta.last_4.prot_t5_xl_uniref50.sequence_embeddings_swe.idx.similarities_cosine	prot_t5_xl_uniref50	last_4	cosine
P53378	P23258	FALSE	0.9797886610031128	2	SWE Embeddings	2	small.fasta.last_4.prot_t5_xl_uniref50.sequence_embeddings_swe.idx.similarities_cosine	prot_t5_xl_uniref50	last_4	cosine
P54839	Q01581	TRUE	0.995524287223816	1	SWE Embeddings	2	small.fasta.last_4.prot_t5_xl_uniref50.sequence_embeddings_swe.idx.similarities_cosine	prot_t5_xl_uniref50	last_4	cosine
P54839	P54868	FALSE	0.9926275610923768	2	SWE Embeddings	2	small.fasta.last_4.prot_t5_xl_uniref50.sequence_embeddings_swe.idx.similarities_cosine	prot_t5_xl_uniref50	last_4	cosine
P60010	Q562R1	TRUE	0.9985836148262024	1	SWE Embeddings	7	small.fasta.last_4.prot_t5_xl_uniref50.sequence_embeddings_swe.idx.similarities_cosine	prot_t5_xl_uniref50	last_4	cosine
P60010	P63267	TRUE	0.9961276054382324	2	SWE Embeddings	7	small.fasta.last_4.prot_t5_xl_uniref50.sequence_embeddings_swe.idx.similarities_cosine	prot_t5_xl_uniref50	last_4	cosine
P60010	P62736	FALSE	0.9959891438484192	3	SWE Embeddings	7	small.fasta.last_4.prot_t5_xl_uniref50.sequence_embeddings_swe.idx.similarities_cosine	prot_t5_xl_uniref50	last_4	cosine
P60010	P68133	FALSE	0.9956910610198976	4	SWE Embeddings	7	small.fasta.last_4.prot_t5_xl_uniref50.sequence_embeddings_swe.idx.similarities_cosine	prot_t5_xl_uniref50	last_4	cosine
P60010	P68032	FALSE	0.9955348372459412	5	SWE Embeddings	7	small.fasta.last_4.prot_t5_xl_uniref50.sequence_embeddings_swe.idx.similarities_cosine	prot_t5_xl_uniref50	last_4	cosine
P60010	P63261	FALSE	0.9914198517799376	6	SWE Embeddings	7	small.fasta.last_4.prot_t5_xl_uniref50.sequence_embeddings_swe.idx.similarities_cosine	prot_t5_xl_uniref50	last_4	cosine
P60010	P60709	FALSE	0.9912188649177552	7	SWE Embeddings	7	small.fasta.last_4.prot_t5_xl_uniref50.sequence_embeddings_swe.idx.similarities_cosine	prot_t5_xl_uniref50	last_4	cosine
Q07478	Q13838	TRUE	0.992219865322113	1	SWE Embeddings	2	small.fasta.last_4.prot_t5_xl_uniref50.sequence_embeddings_swe.idx.similarities_cosine	prot_t5_xl_uniref50	last_4	cosine
Q07478	O00148	FALSE	0.992012619972229	2	SWE Embeddings	2	small.fasta.last_4.prot_t5_xl_uniref50.sequence_embeddings_swe.idx.similarities_cosine	prot_t5_xl_uniref50	last_4	cosine
Q99190	Q5HYJ1	FALSE	0.9814317226409912	1	SWE Embeddings	2	small.fasta.last_4.prot_t5_xl_uniref50.sequence_embeddings_swe.idx.similarities_cosine	prot_t5_xl_uniref50	last_4	cosine
Q99190	Q9NZ01	TRUE	0.9744832515716552	2	SWE Embeddings	2	small.fasta.last_4.prot_t5_xl_uniref50.sequence_embeddings_swe.idx.similarities_cosine	prot_t5_xl_uniref50	last_4	cosine
P00817	Q15181	TRUE	0.5170068027210885	1	Sequence Alignment	2	inp9_small_proteome.pairs.align.similarities	prot_t5_xl_uniref50	last_4	cosine
P00817	Q9H2U2	FALSE	0.4332344213649852	2	Sequence Alignment	2	inp9_small_proteome.pairs.align.similarities	prot_t5_xl_uniref50	last_4	cosine
P02557	Q9BVA1	FALSE	0.7330415754923414	1	Sequence Alignment	9	inp9_small_proteome.pairs.align.similarities	prot_t5_xl_uniref50	last_4	cosine
P02557	P68371	FALSE	0.7330415754923414	2	Sequence Alignment	9	inp9_small_proteome.pairs.align.similarities	prot_t5_xl_uniref50	last_4	cosine
P02557	P07437	FALSE	0.7330415754923414	3	Sequence Alignment	9	inp9_small_proteome.pairs.align.similarities	prot_t5_xl_uniref50	last_4	cosine
P02557	Q13509	FALSE	0.7320261437908496	4	Sequence Alignment	9	inp9_small_proteome.pairs.align.similarities	prot_t5_xl_uniref50	last_4	cosine
P02557	Q13885	FALSE	0.7308533916849015	5	Sequence Alignment	9	inp9_small_proteome.pairs.align.similarities	prot_t5_xl_uniref50	last_4	cosine
P02557	P04350	TRUE	0.7304347826086957	6	Sequence Alignment	9	inp9_small_proteome.pairs.align.similarities	prot_t5_xl_uniref50	last_4	cosine
P02557	Q9BUF5	FALSE	0.7264770240700219	7	Sequence Alignment	9	inp9_small_proteome.pairs.align.similarities	prot_t5_xl_uniref50	last_4	cosine
P02557	Q3ZCM7	TRUE	0.7008733624454149	8	Sequence Alignment	9	inp9_small_proteome.pairs.align.similarities	prot_t5_xl_uniref50	last_4	cosine
P02557	Q9H4B7	FALSE	0.6623093681917211	9	Sequence Alignment	9	inp9_small_proteome.pairs.align.similarities	prot_t5_xl_uniref50	last_4	cosine
P04801	P26639	TRUE	0.5369127516778524	1	Sequence Alignment	2	inp9_small_proteome.pairs.align.similarities	prot_t5_xl_uniref50	last_4	cosine
P04801	A2RTX5	FALSE	0.4733009708737864	2	Sequence Alignment	2	inp9_small_proteome.pairs.align.similarities	prot_t5_xl_uniref50	last_4	cosine
P05453	Q8IYD1	TRUE	0.4088952654232424	1	Sequence Alignment	2	inp9_small_proteome.pairs.align.similarities	prot_t5_xl_uniref50	last_4	cosine
P05453	P15170	FALSE	0.3851744186046512	2	Sequence Alignment	2	inp9_small_proteome.pairs.align.similarities	prot_t5_xl_uniref50	last_4	cosine
P07263	P12081	TRUE	0.4556962025316455	1	Sequence Alignment	2	inp9_small_proteome.pairs.align.similarities	prot_t5_xl_uniref50	last_4	cosine
P07263	P49590	FALSE	0.4061930783242258	2	Sequence Alignment	2	inp9_small_proteome.pairs.align.similarities	prot_t5_xl_uniref50	last_4	cosine
P07283	O15305	TRUE	0.5686274509803921	1	Sequence Alignment	2	inp9_small_proteome.pairs.align.similarities	prot_t5_xl_uniref50	last_4	cosine
P07283	Q92871	FALSE	0.5381679389312977	2	Sequence Alignment	2	inp9_small_proteome.pairs.align.similarities	prot_t5_xl_uniref50	last_4	cosine
P07807	P00374	TRUE	0.2922374429223744	1	Sequence Alignment	2	inp9_small_proteome.pairs.align.similarities	prot_t5_xl_uniref50	last_4	cosine
P07807	Q86XF0	FALSE	0.2831858407079646	2	Sequence Alignment	2	inp9_small_proteome.pairs.align.similarities	prot_t5_xl_uniref50	last_4	cosine
P08964	P35580	FALSE	0.2971979788700046	1	Sequence Alignment	6	inp9_small_proteome.pairs.align.similarities	prot_t5_xl_uniref50	last_4	cosine
P08964	P35749	TRUE	0.2879506641366224	2	Sequence Alignment	6	inp9_small_proteome.pairs.align.similarities	prot_t5_xl_uniref50	last_4	cosine
P08964	P12883	FALSE	0.2854477611940298	3	Sequence Alignment	6	inp9_small_proteome.pairs.align.similarities	prot_t5_xl_uniref50	last_4	cosine
P08964	P12882	TRUE	0.2787114845938375	4	Sequence Alignment	6	inp9_small_proteome.pairs.align.similarities	prot_t5_xl_uniref50	last_4	cosine
P08964	Q9UKX2	FALSE	0.2737430167597765	5	Sequence Alignment	6	inp9_small_proteome.pairs.align.similarities	prot_t5_xl_uniref50	last_4	cosine
P08964	A7E2Y1	TRUE	0.2690004606172271	6	Sequence Alignment	6	inp9_small_proteome.pairs.align.similarities	prot_t5_xl_uniref50	last_4	cosine
P09938	P31350	FALSE	0.5823095823095823	1	Sequence Alignment	2	inp9_small_proteome.pairs.align.similarities	prot_t5_xl_uniref50	last_4	cosine
P09938	Q7LG56	TRUE	0.568922305764411	2	Sequence Alignment	2	inp9_small_proteome.pairs.align.similarities	prot_t5_xl_uniref50	last_4	cosine
P11353	Q9LR75	TRUE	0.425	1	Sequence Alignment	2	inp9_small_proteome.pairs.align.similarities	prot_t5_xl_uniref50	last_4	cosine
P11353	Q93Z96	FALSE	0.1875	2	Sequence Alignment	2	inp9_small_proteome.pairs.align.similarities	prot_t5_xl_uniref50	last_4	cosine
P14742	O94808	TRUE	0.5554016620498615	1	Sequence Alignment	2	inp9_small_proteome.pairs.align.similarities	prot_t5_xl_uniref50	last_4	cosine
P14742	Q06210	FALSE	0.5402455661664393	2	Sequence Alignment	2	inp9_small_proteome.pairs.align.similarities	prot_t5_xl_uniref50	last_4	cosine
P15496	Q13907	TRUE	0.4123711340206185	1	Sequence Alignment	2	inp9_small_proteome.pairs.align.similarities	prot_t5_xl_uniref50	last_4	cosine
P15496	Q9BXS1	FALSE	0.3230240549828179	2	Sequence Alignment	2	inp9_small_proteome.pairs.align.similarities	prot_t5_xl_uniref50	last_4	cosine
P25342	Q9UH03	TRUE	0.3950276243093922	1	Sequence Alignment	2	inp9_small_proteome.pairs.align.similarities	prot_t5_xl_uniref50	last_4	cosine
P25342	Q8IYM1	FALSE	0.3928571428571428	2	Sequence Alignment	2	inp9_small_proteome.pairs.align.similarities	prot_t5_xl_uniref50	last_4	cosine
P32337	O00410	TRUE	0.2874779541446208	1	Sequence Alignment	2	inp9_small_proteome.pairs.align.similarities	prot_t5_xl_uniref50	last_4	cosine
P32337	O60518	FALSE	0.2773972602739726	2	Sequence Alignment	2	inp9_small_proteome.pairs.align.similarities	prot_t5_xl_uniref50	last_4	cosine
P32347	P06132	TRUE	0.4986595174262734	1	Sequence Alignment	4	inp9_small_proteome.pairs.align.similarities	prot_t5_xl_uniref50	last_4	cosine
P32347	P29680	TRUE	0.3638743455497382	2	Sequence Alignment	4	inp9_small_proteome.pairs.align.similarities	prot_t5_xl_uniref50	last_4	cosine
P32347	O22886	FALSE	0.3218673218673218	3	Sequence Alignment	4	inp9_small_proteome.pairs.align.similarities	prot_t5_xl_uniref50	last_4	cosine
P32347	Q93ZB6	FALSE	0.2505800464037123	4	Sequence Alignment	4	inp9_small_proteome.pairs.align.similarities	prot_t5_xl_uniref50	last_4	cosine
P38221	Q92903	FALSE	0.3484536082474226	1	Sequence Alignment	2	inp9_small_proteome.pairs.align.similarities	prot_t5_xl_uniref50	last_4	cosine
P38221	O95674	TRUE	0.3376344086021505	2	Sequence Alignment	2	inp9_small_proteome.pairs.align.similarities	prot_t5_xl_uniref50	last_4	cosine
P38523	Q9HAV7	TRUE	0.3361702127659574	1	Sequence Alignment	2	inp9_small_proteome.pairs.align.similarities	prot_t5_xl_uniref50	last_4	cosine
P38523	Q8TAA5	FALSE	0.2622950819672131	2	Sequence Alignment	2	inp9_small_proteome.pairs.align.similarities	prot_t5_xl_uniref50	last_4	cosine
P40303	O14818	TRUE	0.5708661417322834	1	Sequence Alignment	2	inp9_small_proteome.pairs.align.similarities	prot_t5_xl_uniref50	last_4	cosine
P40303	Q8TAA3	FALSE	0.5325670498084292	2	Sequence Alignment	2	inp9_small_proteome.pairs.align.similarities	prot_t5_xl_uniref50	last_4	cosine
P40518	Q9BPX5	TRUE	0.28125	1	Sequence Alignment	2	inp9_small_proteome.pairs.align.similarities	prot_t5_xl_uniref50	last_4	cosine
P40518	O15511	FALSE	0.2631578947368421	2	Sequence Alignment	2	inp9_small_proteome.pairs.align.similarities	prot_t5_xl_uniref50	last_4	cosine
P40857	Q6Y1H2	TRUE	0.2862453531598513	1	Sequence Alignment	2	inp9_small_proteome.pairs.align.similarities	prot_t5_xl_uniref50	last_4	cosine
P40857	B0YJ81	FALSE	0.2550335570469799	2	Sequence Alignment	2	inp9_small_proteome.pairs.align.similarities	prot_t5_xl_uniref50	last_4	cosine
P53039	Q969M3	TRUE	0.3272727272727272	1	Sequence Alignment	2	inp9_small_proteome.pairs.align.similarities	prot_t5_xl_uniref50	last_4	cosine
P53039	Q8N8F6	FALSE	0.3137931034482759	2	Sequence Alignment	2	inp9_small_proteome.pairs.align.similarities	prot_t5_xl_uniref50	last_4	cosine
P53378	Q9NRH3	TRUE	0.3866943866943867	1	Sequence Alignment	2	inp9_small_proteome.pairs.align.similarities	prot_t5_xl_uniref50	last_4	cosine
P53378	P23258	FALSE	0.3804573804573805	2	Sequence Alignment	2	inp9_small_proteome.pairs.align.similarities	prot_t5_xl_uniref50	last_4	cosine
P54839	P54868	FALSE	0.4091778202676864	1	Sequence Alignment	2	inp9_small_proteome.pairs.align.similarities	prot_t5_xl_uniref50	last_4	cosine
P54839	Q01581	TRUE	0.4035714285714286	2	Sequence Alignment	2	inp9_small_proteome.pairs.align.similarities	prot_t5_xl_uniref50	last_4	cosine
P60010	P63261	FALSE	0.8906666666666667	1	Sequence Alignment	7	inp9_small_proteome.pairs.align.similarities	prot_t5_xl_uniref50	last_4	cosine
P60010	P60709	FALSE	0.888	2	Sequence Alignment	7	inp9_small_proteome.pairs.align.similarities	prot_t5_xl_uniref50	last_4	cosine
P60010	P68032	FALSE	0.8673740053050398	3	Sequence Alignment	7	inp9_small_proteome.pairs.align.similarities	prot_t5_xl_uniref50	last_4	cosine
P60010	P68133	FALSE	0.8647214854111406	4	Sequence Alignment	7	inp9_small_proteome.pairs.align.similarities	prot_t5_xl_uniref50	last_4	cosine
P60010	P63267	TRUE	0.8643617021276596	5	Sequence Alignment	7	inp9_small_proteome.pairs.align.similarities	prot_t5_xl_uniref50	last_4	cosine
P60010	P62736	FALSE	0.8620689655172413	6	Sequence Alignment	7	inp9_small_proteome.pairs.align.similarities	prot_t5_xl_uniref50	last_4	cosine
P60010	Q562R1	TRUE	0.8297872340425532	7	Sequence Alignment	7	inp9_small_proteome.pairs.align.similarities	prot_t5_xl_uniref50	last_4	cosine
Q07478	Q13838	TRUE	0.6169265033407573	1	Sequence Alignment	2	inp9_small_proteome.pairs.align.similarities	prot_t5_xl_uniref50	last_4	cosine
Q07478	O00148	FALSE	0.6057906458797327	2	Sequence Alignment	2	inp9_small_proteome.pairs.align.similarities	prot_t5_xl_uniref50	last_4	cosine
Q99190	Q9NZ01	TRUE	0.2759643916913946	1	Sequence Alignment	2	inp9_small_proteome.pairs.align.similarities	prot_t5_xl_uniref50	last_4	cosine
Q99190	Q5HYJ1	FALSE	0.2532637075718015	2	Sequence Alignment	2	inp9_small_proteome.pairs.align.similarities	prot_t5_xl_uniref50	last_4	cosine
P00817	Q15181	TRUE	0.9985016584396362	1	Embeddings	2	small.fasta.last_8.prot_t5_xl_uniref50.sequence_embeddings.idx.similarities_cosine	prot_t5_xl_uniref50	last_8	cosine
P00817	Q9H2U2	FALSE	0.9927690029144288	2	Embeddings	2	small.fasta.last_8.prot_t5_xl_uniref50.sequence_embeddings.idx.similarities_cosine	prot_t5_xl_uniref50	last_8	cosine
P02557	Q9H4B7	FALSE	0.9987378120422364	1	Embeddings	9	small.fasta.last_8.prot_t5_xl_uniref50.sequence_embeddings.idx.similarities_cosine	prot_t5_xl_uniref50	last_8	cosine
P02557	Q3ZCM7	TRUE	0.9956297874450684	2	Embeddings	9	small.fasta.last_8.prot_t5_xl_uniref50.sequence_embeddings.idx.similarities_cosine	prot_t5_xl_uniref50	last_8	cosine
P02557	Q9BUF5	FALSE	0.9948211312294006	3	Embeddings	9	small.fasta.last_8.prot_t5_xl_uniref50.sequence_embeddings.idx.similarities_cosine	prot_t5_xl_uniref50	last_8	cosine
P02557	Q13509	FALSE	0.9931117296218872	4	Embeddings	9	small.fasta.last_8.prot_t5_xl_uniref50.sequence_embeddings.idx.similarities_cosine	prot_t5_xl_uniref50	last_8	cosine
P02557	Q13885	FALSE	0.986747145652771	5	Embeddings	9	small.fasta.last_8.prot_t5_xl_uniref50.sequence_embeddings.idx.similarities_cosine	prot_t5_xl_uniref50	last_8	cosine
P02557	Q9BVA1	FALSE	0.9854380488395692	6	Embeddings	9	small.fasta.last_8.prot_t5_xl_uniref50.sequence_embeddings.idx.similarities_cosine	prot_t5_xl_uniref50	last_8	cosine
P02557	P04350	TRUE	0.9853695034980774	7	Embeddings	9	small.fasta.last_8.prot_t5_xl_uniref50.sequence_embeddings.idx.similarities_cosine	prot_t5_xl_uniref50	last_8	cosine
P02557	P07437	FALSE	0.980878472328186	8	Embeddings	9	small.fasta.last_8.prot_t5_xl_uniref50.sequence_embeddings.idx.similarities_cosine	prot_t5_xl_uniref50	last_8	cosine
P02557	P68371	FALSE	0.980680763721466	9	Embeddings	9	small.fasta.last_8.prot_t5_xl_uniref50.sequence_embeddings.idx.similarities_cosine	prot_t5_xl_uniref50	last_8	cosine
P04801	P26639	TRUE	0.9960104823112488	1	Embeddings	2	small.fasta.last_8.prot_t5_xl_uniref50.sequence_embeddings.idx.similarities_cosine	prot_t5_xl_uniref50	last_8	cosine
P04801	A2RTX5	FALSE	0.9882994890213012	2	Embeddings	2	small.fasta.last_8.prot_t5_xl_uniref50.sequence_embeddings.idx.similarities_cosine	prot_t5_xl_uniref50	last_8	cosine
P05453	Q8IYD1	TRUE	0.9805033802986144	1	Embeddings	2	small.fasta.last_8.prot_t5_xl_uniref50.sequence_embeddings.idx.similarities_cosine	prot_t5_xl_uniref50	last_8	cosine
P05453	P15170	FALSE	0.9614328145980836	2	Embeddings	2	small.fasta.last_8.prot_t5_xl_uniref50.sequence_embeddings.idx.similarities_cosine	prot_t5_xl_uniref50	last_8	cosine
P07263	P49590	FALSE	0.9933581948280334	1	Embeddings	2	small.fasta.last_8.prot_t5_xl_uniref50.sequence_embeddings.idx.similarities_cosine	prot_t5_xl_uniref50	last_8	cosine
P07263	P12081	TRUE	0.9910849332809448	2	Embeddings	2	small.fasta.last_8.prot_t5_xl_uniref50.sequence_embeddings.idx.similarities_cosine	prot_t5_xl_uniref50	last_8	cosine
P07283	O15305	TRUE	0.9940214157104492	1	Embeddings	2	small.fasta.last_8.prot_t5_xl_uniref50.sequence_embeddings.idx.similarities_cosine	prot_t5_xl_uniref50	last_8	cosine
P07283	Q92871	FALSE	0.9935801029205322	2	Embeddings	2	small.fasta.last_8.prot_t5_xl_uniref50.sequence_embeddings.idx.similarities_cosine	prot_t5_xl_uniref50	last_8	cosine
P07807	Q86XF0	FALSE	0.9935594201087952	1	Embeddings	2	small.fasta.last_8.prot_t5_xl_uniref50.sequence_embeddings.idx.similarities_cosine	prot_t5_xl_uniref50	last_8	cosine
P07807	P00374	TRUE	0.9896716475486756	2	Embeddings	2	small.fasta.last_8.prot_t5_xl_uniref50.sequence_embeddings.idx.similarities_cosine	prot_t5_xl_uniref50	last_8	cosine
P08964	A7E2Y1	TRUE	0.9814775586128236	1	Embeddings	6	small.fasta.last_8.prot_t5_xl_uniref50.sequence_embeddings.idx.similarities_cosine	prot_t5_xl_uniref50	last_8	cosine
P08964	P35580	FALSE	0.9774764776229858	2	Embeddings	6	small.fasta.last_8.prot_t5_xl_uniref50.sequence_embeddings.idx.similarities_cosine	prot_t5_xl_uniref50	last_8	cosine
P08964	P35749	TRUE	0.9759432673454284	3	Embeddings	6	small.fasta.last_8.prot_t5_xl_uniref50.sequence_embeddings.idx.similarities_cosine	prot_t5_xl_uniref50	last_8	cosine
P08964	P12883	FALSE	0.9695123434066772	4	Embeddings	6	small.fasta.last_8.prot_t5_xl_uniref50.sequence_embeddings.idx.similarities_cosine	prot_t5_xl_uniref50	last_8	cosine
P08964	Q9UKX2	FALSE	0.9691979289054872	5	Embeddings	6	small.fasta.last_8.prot_t5_xl_uniref50.sequence_embeddings.idx.similarities_cosine	prot_t5_xl_uniref50	last_8	cosine
P08964	P12882	TRUE	0.9686533808708192	6	Embeddings	6	small.fasta.last_8.prot_t5_xl_uniref50.sequence_embeddings.idx.similarities_cosine	prot_t5_xl_uniref50	last_8	cosine
P09938	P31350	FALSE	0.994202733039856	1	Embeddings	2	small.fasta.last_8.prot_t5_xl_uniref50.sequence_embeddings.idx.similarities_cosine	prot_t5_xl_uniref50	last_8	cosine
P09938	Q7LG56	TRUE	0.9939470291137696	2	Embeddings	2	small.fasta.last_8.prot_t5_xl_uniref50.sequence_embeddings.idx.similarities_cosine	prot_t5_xl_uniref50	last_8	cosine
P11353	Q9LR75	TRUE	0.9888473749160768	1	Embeddings	2	small.fasta.last_8.prot_t5_xl_uniref50.sequence_embeddings.idx.similarities_cosine	prot_t5_xl_uniref50	last_8	cosine
P11353	Q93Z96	FALSE	0.969598948955536	2	Embeddings	2	small.fasta.last_8.prot_t5_xl_uniref50.sequence_embeddings.idx.similarities_cosine	prot_t5_xl_uniref50	last_8	cosine
P14742	O94808	TRUE	0.9956081509590148	1	Embeddings	2	small.fasta.last_8.prot_t5_xl_uniref50.sequence_embeddings.idx.similarities_cosine	prot_t5_xl_uniref50	last_8	cosine
P14742	Q06210	FALSE	0.9945930242538452	2	Embeddings	2	small.fasta.last_8.prot_t5_xl_uniref50.sequence_embeddings.idx.similarities_cosine	prot_t5_xl_uniref50	last_8	cosine
P15496	Q9BXS1	FALSE	0.988345742225647	1	Embeddings	2	small.fasta.last_8.prot_t5_xl_uniref50.sequence_embeddings.idx.similarities_cosine	prot_t5_xl_uniref50	last_8	cosine
P15496	Q13907	TRUE	0.9836370944976808	2	Embeddings	2	small.fasta.last_8.prot_t5_xl_uniref50.sequence_embeddings.idx.similarities_cosine	prot_t5_xl_uniref50	last_8	cosine
P25342	Q8IYM1	FALSE	0.990426242351532	1	Embeddings	2	small.fasta.last_8.prot_t5_xl_uniref50.sequence_embeddings.idx.similarities_cosine	prot_t5_xl_uniref50	last_8	cosine
P25342	Q9UH03	TRUE	0.9815824627876282	2	Embeddings	2	small.fasta.last_8.prot_t5_xl_uniref50.sequence_embeddings.idx.similarities_cosine	prot_t5_xl_uniref50	last_8	cosine
P32337	O60518	FALSE	0.993713915348053	1	Embeddings	2	small.fasta.last_8.prot_t5_xl_uniref50.sequence_embeddings.idx.similarities_cosine	prot_t5_xl_uniref50	last_8	cosine
P32337	O00410	TRUE	0.9890373945236206	2	Embeddings	2	small.fasta.last_8.prot_t5_xl_uniref50.sequence_embeddings.idx.similarities_cosine	prot_t5_xl_uniref50	last_8	cosine
P32347	P06132	TRUE	0.9971734285354614	1	Embeddings	4	small.fasta.last_8.prot_t5_xl_uniref50.sequence_embeddings.idx.similarities_cosine	prot_t5_xl_uniref50	last_8	cosine
P32347	O22886	FALSE	0.9930965900421144	2	Embeddings	4	small.fasta.last_8.prot_t5_xl_uniref50.sequence_embeddings.idx.similarities_cosine	prot_t5_xl_uniref50	last_8	cosine
P32347	Q93ZB6	FALSE	0.9917877912521362	3	Embeddings	4	small.fasta.last_8.prot_t5_xl_uniref50.sequence_embeddings.idx.similarities_cosine	prot_t5_xl_uniref50	last_8	cosine
P32347	P29680	TRUE	0.9902635216712952	4	Embeddings	4	small.fasta.last_8.prot_t5_xl_uniref50.sequence_embeddings.idx.similarities_cosine	prot_t5_xl_uniref50	last_8	cosine
P38221	O95674	TRUE	0.9857829213142396	1	Embeddings	2	small.fasta.last_8.prot_t5_xl_uniref50.sequence_embeddings.idx.similarities_cosine	prot_t5_xl_uniref50	last_8	cosine
P38221	Q92903	FALSE	0.9817062616348268	2	Embeddings	2	small.fasta.last_8.prot_t5_xl_uniref50.sequence_embeddings.idx.similarities_cosine	prot_t5_xl_uniref50	last_8	cosine
P38523	Q9HAV7	TRUE	0.9870891571044922	1	Embeddings	2	small.fasta.last_8.prot_t5_xl_uniref50.sequence_embeddings.idx.similarities_cosine	prot_t5_xl_uniref50	last_8	cosine
P38523	Q8TAA5	FALSE	0.981443464756012	2	Embeddings	2	small.fasta.last_8.prot_t5_xl_uniref50.sequence_embeddings.idx.similarities_cosine	prot_t5_xl_uniref50	last_8	cosine
P40303	O14818	TRUE	0.9980953335762024	1	Embeddings	2	small.fasta.last_8.prot_t5_xl_uniref50.sequence_embeddings.idx.similarities_cosine	prot_t5_xl_uniref50	last_8	cosine
P40303	Q8TAA3	FALSE	0.9974809288978576	2	Embeddings	2	small.fasta.last_8.prot_t5_xl_uniref50.sequence_embeddings.idx.similarities_cosine	prot_t5_xl_uniref50	last_8	cosine
P40518	O15511	FALSE	0.9915581941604614	1	Embeddings	2	small.fasta.last_8.prot_t5_xl_uniref50.sequence_embeddings.idx.similarities_cosine	prot_t5_xl_uniref50	last_8	cosine
P40518	Q9BPX5	TRUE	0.9895088076591492	2	Embeddings	2	small.fasta.last_8.prot_t5_xl_uniref50.sequence_embeddings.idx.similarities_cosine	prot_t5_xl_uniref50	last_8	cosine
P40857	Q6Y1H2	TRUE	0.9854119420051576	1	Embeddings	2	small.fasta.last_8.prot_t5_xl_uniref50.sequence_embeddings.idx.similarities_cosine	prot_t5_xl_uniref50	last_8	cosine
P40857	B0YJ81	FALSE	0.9765833616256714	2	Embeddings	2	small.fasta.last_8.prot_t5_xl_uniref50.sequence_embeddings.idx.similarities_cosine	prot_t5_xl_uniref50	last_8	cosine
P53039	Q969M3	TRUE	0.992303729057312	1	Embeddings	2	small.fasta.last_8.prot_t5_xl_uniref50.sequence_embeddings.idx.similarities_cosine	prot_t5_xl_uniref50	last_8	cosine
P53039	Q8N8F6	FALSE	0.9914339780807496	2	Embeddings	2	small.fasta.last_8.prot_t5_xl_uniref50.sequence_embeddings.idx.similarities_cosine	prot_t5_xl_uniref50	last_8	cosine
P53378	Q9NRH3	TRUE	0.9826537370681764	1	Embeddings	2	small.fasta.last_8.prot_t5_xl_uniref50.sequence_embeddings.idx.similarities_cosine	prot_t5_xl_uniref50	last_8	cosine
P53378	P23258	FALSE	0.9813701510429382	2	Embeddings	2	small.fasta.last_8.prot_t5_xl_uniref50.sequence_embeddings.idx.similarities_cosine	prot_t5_xl_uniref50	last_8	cosine
P54839	Q01581	TRUE	0.996158003807068	1	Embeddings	2	small.fasta.last_8.prot_t5_xl_uniref50.sequence_embeddings.idx.similarities_cosine	prot_t5_xl_uniref50	last_8	cosine
P54839	P54868	FALSE	0.9936965107917786	2	Embeddings	2	small.fasta.last_8.prot_t5_xl_uniref50.sequence_embeddings.idx.similarities_cosine	prot_t5_xl_uniref50	last_8	cosine
P60010	Q562R1	TRUE	0.9987621903419496	1	Embeddings	7	small.fasta.last_8.prot_t5_xl_uniref50.sequence_embeddings.idx.similarities_cosine	prot_t5_xl_uniref50	last_8	cosine
P60010	P63267	TRUE	0.9963548183441162	2	Embeddings	7	small.fasta.last_8.prot_t5_xl_uniref50.sequence_embeddings.idx.similarities_cosine	prot_t5_xl_uniref50	last_8	cosine
P60010	P62736	FALSE	0.9962161779403688	3	Embeddings	7	small.fasta.last_8.prot_t5_xl_uniref50.sequence_embeddings.idx.similarities_cosine	prot_t5_xl_uniref50	last_8	cosine
P60010	P68133	FALSE	0.9960139989852904	4	Embeddings	7	small.fasta.last_8.prot_t5_xl_uniref50.sequence_embeddings.idx.similarities_cosine	prot_t5_xl_uniref50	last_8	cosine
P60010	P68032	FALSE	0.9958630800247192	5	Embeddings	7	small.fasta.last_8.prot_t5_xl_uniref50.sequence_embeddings.idx.similarities_cosine	prot_t5_xl_uniref50	last_8	cosine
P60010	P63261	FALSE	0.9921849370002748	6	Embeddings	7	small.fasta.last_8.prot_t5_xl_uniref50.sequence_embeddings.idx.similarities_cosine	prot_t5_xl_uniref50	last_8	cosine
P60010	P60709	FALSE	0.9920461177825928	7	Embeddings	7	small.fasta.last_8.prot_t5_xl_uniref50.sequence_embeddings.idx.similarities_cosine	prot_t5_xl_uniref50	last_8	cosine
Q07478	Q13838	TRUE	0.9927362203598022	1	Embeddings	2	small.fasta.last_8.prot_t5_xl_uniref50.sequence_embeddings.idx.similarities_cosine	prot_t5_xl_uniref50	last_8	cosine
Q07478	O00148	FALSE	0.9925490617752076	2	Embeddings	2	small.fasta.last_8.prot_t5_xl_uniref50.sequence_embeddings.idx.similarities_cosine	prot_t5_xl_uniref50	last_8	cosine
Q99190	Q5HYJ1	FALSE	0.985122799873352	1	Embeddings	2	small.fasta.last_8.prot_t5_xl_uniref50.sequence_embeddings.idx.similarities_cosine	prot_t5_xl_uniref50	last_8	cosine
Q99190	Q9NZ01	TRUE	0.97675323486328125	2	Embeddings	2	small.fasta.last_8.prot_t5_xl_uniref50.sequence_embeddings.idx.similarities_cosine	prot_t5_xl_uniref50	last_8	cosine
P00817	Q15181	TRUE	0.998550295829773	1	SWE Embeddings	2	small.fasta.last_8.prot_t5_xl_uniref50.sequence_embeddings_swe.idx.similarities_cosine	prot_t5_xl_uniref50	last_8	cosine
P00817	Q9H2U2	FALSE	0.9935361742973328	2	SWE Embeddings	2	small.fasta.last_8.prot_t5_xl_uniref50.sequence_embeddings_swe.idx.similarities_cosine	prot_t5_xl_uniref50	last_8	cosine
P02557	Q9H4B7	FALSE	0.9987492561340332	1	SWE Embeddings	9	small.fasta.last_8.prot_t5_xl_uniref50.sequence_embeddings_swe.idx.similarities_cosine	prot_t5_xl_uniref50	last_8	cosine
P02557	Q3ZCM7	TRUE	0.995695948600769	2	SWE Embeddings	9	small.fasta.last_8.prot_t5_xl_uniref50.sequence_embeddings_swe.idx.similarities_cosine	prot_t5_xl_uniref50	last_8	cosine
P02557	Q9BUF5	FALSE	0.994995653629303	3	SWE Embeddings	9	small.fasta.last_8.prot_t5_xl_uniref50.sequence_embeddings_swe.idx.similarities_cosine	prot_t5_xl_uniref50	last_8	cosine
P02557	Q13509	FALSE	0.9933239221572876	4	SWE Embeddings	9	small.fasta.last_8.prot_t5_xl_uniref50.sequence_embeddings_swe.idx.similarities_cosine	prot_t5_xl_uniref50	last_8	cosine
P02557	Q13885	FALSE	0.9870384931564332	5	SWE Embeddings	9	small.fasta.last_8.prot_t5_xl_uniref50.sequence_embeddings_swe.idx.similarities_cosine	prot_t5_xl_uniref50	last_8	cosine
P02557	Q9BVA1	FALSE	0.9857702851295472	6	SWE Embeddings	9	small.fasta.last_8.prot_t5_xl_uniref50.sequence_embeddings_swe.idx.similarities_cosine	prot_t5_xl_uniref50	last_8	cosine
P02557	P04350	TRUE	0.9856548309326172	7	SWE Embeddings	9	small.fasta.last_8.prot_t5_xl_uniref50.sequence_embeddings_swe.idx.similarities_cosine	prot_t5_xl_uniref50	last_8	cosine
P02557	P07437	FALSE	0.9812582731246948	8	SWE Embeddings	9	small.fasta.last_8.prot_t5_xl_uniref50.sequence_embeddings_swe.idx.similarities_cosine	prot_t5_xl_uniref50	last_8	cosine
P02557	P68371	FALSE	0.981127142906189	9	SWE Embeddings	9	small.fasta.last_8.prot_t5_xl_uniref50.sequence_embeddings_swe.idx.similarities_cosine	prot_t5_xl_uniref50	last_8	cosine
P04801	P26639	TRUE	0.9959248900413512	1	SWE Embeddings	2	small.fasta.last_8.prot_t5_xl_uniref50.sequence_embeddings_swe.idx.similarities_cosine	prot_t5_xl_uniref50	last_8	cosine
P04801	A2RTX5	FALSE	0.9881274104118348	2	SWE Embeddings	2	small.fasta.last_8.prot_t5_xl_uniref50.sequence_embeddings_swe.idx.similarities_cosine	prot_t5_xl_uniref50	last_8	cosine
P05453	Q8IYD1	TRUE	0.9808449149131776	1	SWE Embeddings	2	small.fasta.last_8.prot_t5_xl_uniref50.sequence_embeddings_swe.idx.similarities_cosine	prot_t5_xl_uniref50	last_8	cosine
P05453	P15170	FALSE	0.9626569151878356	2	SWE Embeddings	2	small.fasta.last_8.prot_t5_xl_uniref50.sequence_embeddings_swe.idx.similarities_cosine	prot_t5_xl_uniref50	last_8	cosine
P07263	P49590	FALSE	0.993444800376892	1	SWE Embeddings	2	small.fasta.last_8.prot_t5_xl_uniref50.sequence_embeddings_swe.idx.similarities_cosine	prot_t5_xl_uniref50	last_8	cosine
P07263	P12081	TRUE	0.9912315011024476	2	SWE Embeddings	2	small.fasta.last_8.prot_t5_xl_uniref50.sequence_embeddings_swe.idx.similarities_cosine	prot_t5_xl_uniref50	last_8	cosine
P07283	O15305	TRUE	0.9944438934326172	1	SWE Embeddings	2	small.fasta.last_8.prot_t5_xl_uniref50.sequence_embeddings_swe.idx.similarities_cosine	prot_t5_xl_uniref50	last_8	cosine
P07283	Q92871	FALSE	0.9937493205070496	2	SWE Embeddings	2	small.fasta.last_8.prot_t5_xl_uniref50.sequence_embeddings_swe.idx.similarities_cosine	prot_t5_xl_uniref50	last_8	cosine
P07807	Q86XF0	FALSE	0.995465099811554	1	SWE Embeddings	2	small.fasta.last_8.prot_t5_xl_uniref50.sequence_embeddings_swe.idx.similarities_cosine	prot_t5_xl_uniref50	last_8	cosine
P07807	P00374	TRUE	0.993137538433075	2	SWE Embeddings	2	small.fasta.last_8.prot_t5_xl_uniref50.sequence_embeddings_swe.idx.similarities_cosine	prot_t5_xl_uniref50	last_8	cosine
P08964	A7E2Y1	TRUE	0.981170892715454	1	SWE Embeddings	6	small.fasta.last_8.prot_t5_xl_uniref50.sequence_embeddings_swe.idx.similarities_cosine	prot_t5_xl_uniref50	last_8	cosine
P08964	P35580	FALSE	0.9768893718719482	2	SWE Embeddings	6	small.fasta.last_8.prot_t5_xl_uniref50.sequence_embeddings_swe.idx.similarities_cosine	prot_t5_xl_uniref50	last_8	cosine
P08964	P35749	TRUE	0.9752191305160522	3	SWE Embeddings	6	small.fasta.last_8.prot_t5_xl_uniref50.sequence_embeddings_swe.idx.similarities_cosine	prot_t5_xl_uniref50	last_8	cosine
P08964	P12883	FALSE	0.968674898147583	4	SWE Embeddings	6	small.fasta.last_8.prot_t5_xl_uniref50.sequence_embeddings_swe.idx.similarities_cosine	prot_t5_xl_uniref50	last_8	cosine
P08964	Q9UKX2	FALSE	0.9683500528335572	5	SWE Embeddings	6	small.fasta.last_8.prot_t5_xl_uniref50.sequence_embeddings_swe.idx.similarities_cosine	prot_t5_xl_uniref50	last_8	cosine
P08964	P12882	TRUE	0.9677677154541016	6	SWE Embeddings	6	small.fasta.last_8.prot_t5_xl_uniref50.sequence_embeddings_swe.idx.similarities_cosine	prot_t5_xl_uniref50	last_8	cosine
P09938	Q7LG56	TRUE	0.9945390224456788	1	SWE Embeddings	2	small.fasta.last_8.prot_t5_xl_uniref50.sequence_embeddings_swe.idx.similarities_cosine	prot_t5_xl_uniref50	last_8	cosine
P09938	P31350	FALSE	0.994426727294922	2	SWE Embeddings	2	small.fasta.last_8.prot_t5_xl_uniref50.sequence_embeddings_swe.idx.similarities_cosine	prot_t5_xl_uniref50	last_8	cosine
P11353	Q9LR75	TRUE	0.9884361028671264	1	SWE Embeddings	2	small.fasta.last_8.prot_t5_xl_uniref50.sequence_embeddings_swe.idx.similarities_cosine	prot_t5_xl_uniref50	last_8	cosine
P11353	Q93Z96	FALSE	0.9730228781700134	2	SWE Embeddings	2	small.fasta.last_8.prot_t5_xl_uniref50.sequence_embeddings_swe.idx.similarities_cosine	prot_t5_xl_uniref50	last_8	cosine
P14742	O94808	TRUE	0.995494782924652	1	SWE Embeddings	2	small.fasta.last_8.prot_t5_xl_uniref50.sequence_embeddings_swe.idx.similarities_cosine	prot_t5_xl_uniref50	last_8	cosine
P14742	Q06210	FALSE	0.9944236278533936	2	SWE Embeddings	2	small.fasta.last_8.prot_t5_xl_uniref50.sequence_embeddings_swe.idx.similarities_cosine	prot_t5_xl_uniref50	last_8	cosine
P15496	Q9BXS1	FALSE	0.9903510212898254	1	SWE Embeddings	2	small.fasta.last_8.prot_t5_xl_uniref50.sequence_embeddings_swe.idx.similarities_cosine	prot_t5_xl_uniref50	last_8	cosine
P15496	Q13907	TRUE	0.9867604970932008	2	SWE Embeddings	2	small.fasta.last_8.prot_t5_xl_uniref50.sequence_embeddings_swe.idx.similarities_cosine	prot_t5_xl_uniref50	last_8	cosine
P25342	Q8IYM1	FALSE	0.9902379512786864	1	SWE Embeddings	2	small.fasta.last_8.prot_t5_xl_uniref50.sequence_embeddings_swe.idx.similarities_cosine	prot_t5_xl_uniref50	last_8	cosine
P25342	Q9UH03	TRUE	0.9816198348999025	2	SWE Embeddings	2	small.fasta.last_8.prot_t5_xl_uniref50.sequence_embeddings_swe.idx.similarities_cosine	prot_t5_xl_uniref50	last_8	cosine
P32337	O60518	FALSE	0.9936447739601136	1	SWE Embeddings	2	small.fasta.last_8.prot_t5_xl_uniref50.sequence_embeddings_swe.idx.similarities_cosine	prot_t5_xl_uniref50	last_8	cosine
P32337	O00410	TRUE	0.9887651205062866	2	SWE Embeddings	2	small.fasta.last_8.prot_t5_xl_uniref50.sequence_embeddings_swe.idx.similarities_cosine	prot_t5_xl_uniref50	last_8	cosine
P32347	P06132	TRUE	0.9972727298736572	1	SWE Embeddings	4	small.fasta.last_8.prot_t5_xl_uniref50.sequence_embeddings_swe.idx.similarities_cosine	prot_t5_xl_uniref50	last_8	cosine
P32347	O22886	FALSE	0.9932940006256104	2	SWE Embeddings	4	small.fasta.last_8.prot_t5_xl_uniref50.sequence_embeddings_swe.idx.similarities_cosine	prot_t5_xl_uniref50	last_8	cosine
P32347	Q93ZB6	FALSE	0.9912782907485962	3	SWE Embeddings	4	small.fasta.last_8.prot_t5_xl_uniref50.sequence_embeddings_swe.idx.similarities_cosine	prot_t5_xl_uniref50	last_8	cosine
P32347	P29680	TRUE	0.989770233631134	4	SWE Embeddings	4	small.fasta.last_8.prot_t5_xl_uniref50.sequence_embeddings_swe.idx.similarities_cosine	prot_t5_xl_uniref50	last_8	cosine
P38221	O95674	TRUE	0.9866241812705994	1	SWE Embeddings	2	small.fasta.last_8.prot_t5_xl_uniref50.sequence_embeddings_swe.idx.similarities_cosine	prot_t5_xl_uniref50	last_8	cosine
P38221	Q92903	FALSE	0.9822505116462708	2	SWE Embeddings	2	small.fasta.last_8.prot_t5_xl_uniref50.sequence_embeddings_swe.idx.similarities_cosine	prot_t5_xl_uniref50	last_8	cosine
P38523	Q9HAV7	TRUE	0.9882145524024964	1	SWE Embeddings	2	small.fasta.last_8.prot_t5_xl_uniref50.sequence_embeddings_swe.idx.similarities_cosine	prot_t5_xl_uniref50	last_8	cosine
P38523	Q8TAA5	FALSE	0.9843915700912476	2	SWE Embeddings	2	small.fasta.last_8.prot_t5_xl_uniref50.sequence_embeddings_swe.idx.similarities_cosine	prot_t5_xl_uniref50	last_8	cosine
P40303	O14818	TRUE	0.9979787468910216	1	SWE Embeddings	2	small.fasta.last_8.prot_t5_xl_uniref50.sequence_embeddings_swe.idx.similarities_cosine	prot_t5_xl_uniref50	last_8	cosine
P40303	Q8TAA3	FALSE	0.9975937008857728	2	SWE Embeddings	2	small.fasta.last_8.prot_t5_xl_uniref50.sequence_embeddings_swe.idx.similarities_cosine	prot_t5_xl_uniref50	last_8	cosine
P40518	O15511	FALSE	0.9909822940826416	1	SWE Embeddings	2	small.fasta.last_8.prot_t5_xl_uniref50.sequence_embeddings_swe.idx.similarities_cosine	prot_t5_xl_uniref50	last_8	cosine
P40518	Q9BPX5	TRUE	0.990194857120514	2	SWE Embeddings	2	small.fasta.last_8.prot_t5_xl_uniref50.sequence_embeddings_swe.idx.similarities_cosine	prot_t5_xl_uniref50	last_8	cosine
P40857	Q6Y1H2	TRUE	0.986880660057068	1	SWE Embeddings	2	small.fasta.last_8.prot_t5_xl_uniref50.sequence_embeddings_swe.idx.similarities_cosine	prot_t5_xl_uniref50	last_8	cosine
P40857	B0YJ81	FALSE	0.9809317588806152	2	SWE Embeddings	2	small.fasta.last_8.prot_t5_xl_uniref50.sequence_embeddings_swe.idx.similarities_cosine	prot_t5_xl_uniref50	last_8	cosine
P53039	Q969M3	TRUE	0.9931668043136596	1	SWE Embeddings	2	small.fasta.last_8.prot_t5_xl_uniref50.sequence_embeddings_swe.idx.similarities_cosine	prot_t5_xl_uniref50	last_8	cosine
P53039	Q8N8F6	FALSE	0.9929218292236328	2	SWE Embeddings	2	small.fasta.last_8.prot_t5_xl_uniref50.sequence_embeddings_swe.idx.similarities_cosine	prot_t5_xl_uniref50	last_8	cosine
P53378	Q9NRH3	TRUE	0.9833874106407166	1	SWE Embeddings	2	small.fasta.last_8.prot_t5_xl_uniref50.sequence_embeddings_swe.idx.similarities_cosine	prot_t5_xl_uniref50	last_8	cosine
P53378	P23258	FALSE	0.9821001887321472	2	SWE Embeddings	2	small.fasta.last_8.prot_t5_xl_uniref50.sequence_embeddings_swe.idx.similarities_cosine	prot_t5_xl_uniref50	last_8	cosine
P54839	Q01581	TRUE	0.9958983659744264	1	SWE Embeddings	2	small.fasta.last_8.prot_t5_xl_uniref50.sequence_embeddings_swe.idx.similarities_cosine	prot_t5_xl_uniref50	last_8	cosine
P54839	P54868	FALSE	0.9934599995613098	2	SWE Embeddings	2	small.fasta.last_8.prot_t5_xl_uniref50.sequence_embeddings_swe.idx.similarities_cosine	prot_t5_xl_uniref50	last_8	cosine
P60010	Q562R1	TRUE	0.9989169239997864	1	SWE Embeddings	7	small.fasta.last_8.prot_t5_xl_uniref50.sequence_embeddings_swe.idx.similarities_cosine	prot_t5_xl_uniref50	last_8	cosine
P60010	P63267	TRUE	0.9967130422592164	2	SWE Embeddings	7	small.fasta.last_8.prot_t5_xl_uniref50.sequence_embeddings_swe.idx.similarities_cosine	prot_t5_xl_uniref50	last_8	cosine
P60010	P62736	FALSE	0.9965800046920776	3	SWE Embeddings	7	small.fasta.last_8.prot_t5_xl_uniref50.sequence_embeddings_swe.idx.similarities_cosine	prot_t5_xl_uniref50	last_8	cosine
P60010	P68133	FALSE	0.9963266849517822	4	SWE Embeddings	7	small.fasta.last_8.prot_t5_xl_uniref50.sequence_embeddings_swe.idx.similarities_cosine	prot_t5_xl_uniref50	last_8	cosine
P60010	P68032	FALSE	0.9961912631988524	5	SWE Embeddings	7	small.fasta.last_8.prot_t5_xl_uniref50.sequence_embeddings_swe.idx.similarities_cosine	prot_t5_xl_uniref50	last_8	cosine
P60010	P63261	FALSE	0.9927992820739746	6	SWE Embeddings	7	small.fasta.last_8.prot_t5_xl_uniref50.sequence_embeddings_swe.idx.similarities_cosine	prot_t5_xl_uniref50	last_8	cosine
P60010	P60709	FALSE	0.9926395416259766	7	SWE Embeddings	7	small.fasta.last_8.prot_t5_xl_uniref50.sequence_embeddings_swe.idx.similarities_cosine	prot_t5_xl_uniref50	last_8	cosine
Q07478	Q13838	TRUE	0.99306058883667	1	SWE Embeddings	2	small.fasta.last_8.prot_t5_xl_uniref50.sequence_embeddings_swe.idx.similarities_cosine	prot_t5_xl_uniref50	last_8	cosine
Q07478	O00148	FALSE	0.9928646683692932	2	SWE Embeddings	2	small.fasta.last_8.prot_t5_xl_uniref50.sequence_embeddings_swe.idx.similarities_cosine	prot_t5_xl_uniref50	last_8	cosine
Q99190	Q5HYJ1	FALSE	0.9845443964004515	1	SWE Embeddings	2	small.fasta.last_8.prot_t5_xl_uniref50.sequence_embeddings_swe.idx.similarities_cosine	prot_t5_xl_uniref50	last_8	cosine
Q99190	Q9NZ01	TRUE	0.9796674251556396	2	SWE Embeddings	2	small.fasta.last_8.prot_t5_xl_uniref50.sequence_embeddings_swe.idx.similarities_cosine	prot_t5_xl_uniref50	last_8	cosine
P00817	Q15181	TRUE	0.5170068027210885	1	Sequence Alignment	2	inp9_small_proteome.pairs.align.similarities	prot_t5_xl_uniref50	last_8	cosine
P00817	Q9H2U2	FALSE	0.4332344213649852	2	Sequence Alignment	2	inp9_small_proteome.pairs.align.similarities	prot_t5_xl_uniref50	last_8	cosine
P02557	Q9BVA1	FALSE	0.7330415754923414	1	Sequence Alignment	9	inp9_small_proteome.pairs.align.similarities	prot_t5_xl_uniref50	last_8	cosine
P02557	P68371	FALSE	0.7330415754923414	2	Sequence Alignment	9	inp9_small_proteome.pairs.align.similarities	prot_t5_xl_uniref50	last_8	cosine
P02557	P07437	FALSE	0.7330415754923414	3	Sequence Alignment	9	inp9_small_proteome.pairs.align.similarities	prot_t5_xl_uniref50	last_8	cosine
P02557	Q13509	FALSE	0.7320261437908496	4	Sequence Alignment	9	inp9_small_proteome.pairs.align.similarities	prot_t5_xl_uniref50	last_8	cosine
P02557	Q13885	FALSE	0.7308533916849015	5	Sequence Alignment	9	inp9_small_proteome.pairs.align.similarities	prot_t5_xl_uniref50	last_8	cosine
P02557	P04350	TRUE	0.7304347826086957	6	Sequence Alignment	9	inp9_small_proteome.pairs.align.similarities	prot_t5_xl_uniref50	last_8	cosine
P02557	Q9BUF5	FALSE	0.7264770240700219	7	Sequence Alignment	9	inp9_small_proteome.pairs.align.similarities	prot_t5_xl_uniref50	last_8	cosine
P02557	Q3ZCM7	TRUE	0.7008733624454149	8	Sequence Alignment	9	inp9_small_proteome.pairs.align.similarities	prot_t5_xl_uniref50	last_8	cosine
P02557	Q9H4B7	FALSE	0.6623093681917211	9	Sequence Alignment	9	inp9_small_proteome.pairs.align.similarities	prot_t5_xl_uniref50	last_8	cosine
P04801	P26639	TRUE	0.5369127516778524	1	Sequence Alignment	2	inp9_small_proteome.pairs.align.similarities	prot_t5_xl_uniref50	last_8	cosine
P04801	A2RTX5	FALSE	0.4733009708737864	2	Sequence Alignment	2	inp9_small_proteome.pairs.align.similarities	prot_t5_xl_uniref50	last_8	cosine
P05453	Q8IYD1	TRUE	0.4088952654232424	1	Sequence Alignment	2	inp9_small_proteome.pairs.align.similarities	prot_t5_xl_uniref50	last_8	cosine
P05453	P15170	FALSE	0.3851744186046512	2	Sequence Alignment	2	inp9_small_proteome.pairs.align.similarities	prot_t5_xl_uniref50	last_8	cosine
P07263	P12081	TRUE	0.4556962025316455	1	Sequence Alignment	2	inp9_small_proteome.pairs.align.similarities	prot_t5_xl_uniref50	last_8	cosine
P07263	P49590	FALSE	0.4061930783242258	2	Sequence Alignment	2	inp9_small_proteome.pairs.align.similarities	prot_t5_xl_uniref50	last_8	cosine
P07283	O15305	TRUE	0.5686274509803921	1	Sequence Alignment	2	inp9_small_proteome.pairs.align.similarities	prot_t5_xl_uniref50	last_8	cosine
P07283	Q92871	FALSE	0.5381679389312977	2	Sequence Alignment	2	inp9_small_proteome.pairs.align.similarities	prot_t5_xl_uniref50	last_8	cosine
P07807	P00374	TRUE	0.2922374429223744	1	Sequence Alignment	2	inp9_small_proteome.pairs.align.similarities	prot_t5_xl_uniref50	last_8	cosine
P07807	Q86XF0	FALSE	0.2831858407079646	2	Sequence Alignment	2	inp9_small_proteome.pairs.align.similarities	prot_t5_xl_uniref50	last_8	cosine
P08964	P35580	FALSE	0.2971979788700046	1	Sequence Alignment	6	inp9_small_proteome.pairs.align.similarities	prot_t5_xl_uniref50	last_8	cosine
P08964	P35749	TRUE	0.2879506641366224	2	Sequence Alignment	6	inp9_small_proteome.pairs.align.similarities	prot_t5_xl_uniref50	last_8	cosine
P08964	P12883	FALSE	0.2854477611940298	3	Sequence Alignment	6	inp9_small_proteome.pairs.align.similarities	prot_t5_xl_uniref50	last_8	cosine
P08964	P12882	TRUE	0.2787114845938375	4	Sequence Alignment	6	inp9_small_proteome.pairs.align.similarities	prot_t5_xl_uniref50	last_8	cosine
P08964	Q9UKX2	FALSE	0.2737430167597765	5	Sequence Alignment	6	inp9_small_proteome.pairs.align.similarities	prot_t5_xl_uniref50	last_8	cosine
P08964	A7E2Y1	TRUE	0.2690004606172271	6	Sequence Alignment	6	inp9_small_proteome.pairs.align.similarities	prot_t5_xl_uniref50	last_8	cosine
P09938	P31350	FALSE	0.5823095823095823	1	Sequence Alignment	2	inp9_small_proteome.pairs.align.similarities	prot_t5_xl_uniref50	last_8	cosine
P09938	Q7LG56	TRUE	0.568922305764411	2	Sequence Alignment	2	inp9_small_proteome.pairs.align.similarities	prot_t5_xl_uniref50	last_8	cosine
P11353	Q9LR75	TRUE	0.425	1	Sequence Alignment	2	inp9_small_proteome.pairs.align.similarities	prot_t5_xl_uniref50	last_8	cosine
P11353	Q93Z96	FALSE	0.1875	2	Sequence Alignment	2	inp9_small_proteome.pairs.align.similarities	prot_t5_xl_uniref50	last_8	cosine
P14742	O94808	TRUE	0.5554016620498615	1	Sequence Alignment	2	inp9_small_proteome.pairs.align.similarities	prot_t5_xl_uniref50	last_8	cosine
P14742	Q06210	FALSE	0.5402455661664393	2	Sequence Alignment	2	inp9_small_proteome.pairs.align.similarities	prot_t5_xl_uniref50	last_8	cosine
P15496	Q13907	TRUE	0.4123711340206185	1	Sequence Alignment	2	inp9_small_proteome.pairs.align.similarities	prot_t5_xl_uniref50	last_8	cosine
P15496	Q9BXS1	FALSE	0.3230240549828179	2	Sequence Alignment	2	inp9_small_proteome.pairs.align.similarities	prot_t5_xl_uniref50	last_8	cosine
P25342	Q9UH03	TRUE	0.3950276243093922	1	Sequence Alignment	2	inp9_small_proteome.pairs.align.similarities	prot_t5_xl_uniref50	last_8	cosine
P25342	Q8IYM1	FALSE	0.3928571428571428	2	Sequence Alignment	2	inp9_small_proteome.pairs.align.similarities	prot_t5_xl_uniref50	last_8	cosine
P32337	O00410	TRUE	0.2874779541446208	1	Sequence Alignment	2	inp9_small_proteome.pairs.align.similarities	prot_t5_xl_uniref50	last_8	cosine
P32337	O60518	FALSE	0.2773972602739726	2	Sequence Alignment	2	inp9_small_proteome.pairs.align.similarities	prot_t5_xl_uniref50	last_8	cosine
P32347	P06132	TRUE	0.4986595174262734	1	Sequence Alignment	4	inp9_small_proteome.pairs.align.similarities	prot_t5_xl_uniref50	last_8	cosine
P32347	P29680	TRUE	0.3638743455497382	2	Sequence Alignment	4	inp9_small_proteome.pairs.align.similarities	prot_t5_xl_uniref50	last_8	cosine
P32347	O22886	FALSE	0.3218673218673218	3	Sequence Alignment	4	inp9_small_proteome.pairs.align.similarities	prot_t5_xl_uniref50	last_8	cosine
P32347	Q93ZB6	FALSE	0.2505800464037123	4	Sequence Alignment	4	inp9_small_proteome.pairs.align.similarities	prot_t5_xl_uniref50	last_8	cosine
P38221	Q92903	FALSE	0.3484536082474226	1	Sequence Alignment	2	inp9_small_proteome.pairs.align.similarities	prot_t5_xl_uniref50	last_8	cosine
P38221	O95674	TRUE	0.3376344086021505	2	Sequence Alignment	2	inp9_small_proteome.pairs.align.similarities	prot_t5_xl_uniref50	last_8	cosine
P38523	Q9HAV7	TRUE	0.3361702127659574	1	Sequence Alignment	2	inp9_small_proteome.pairs.align.similarities	prot_t5_xl_uniref50	last_8	cosine
P38523	Q8TAA5	FALSE	0.2622950819672131	2	Sequence Alignment	2	inp9_small_proteome.pairs.align.similarities	prot_t5_xl_uniref50	last_8	cosine
P40303	O14818	TRUE	0.5708661417322834	1	Sequence Alignment	2	inp9_small_proteome.pairs.align.similarities	prot_t5_xl_uniref50	last_8	cosine
P40303	Q8TAA3	FALSE	0.5325670498084292	2	Sequence Alignment	2	inp9_small_proteome.pairs.align.similarities	prot_t5_xl_uniref50	last_8	cosine
P40518	Q9BPX5	TRUE	0.28125	1	Sequence Alignment	2	inp9_small_proteome.pairs.align.similarities	prot_t5_xl_uniref50	last_8	cosine
P40518	O15511	FALSE	0.2631578947368421	2	Sequence Alignment	2	inp9_small_proteome.pairs.align.similarities	prot_t5_xl_uniref50	last_8	cosine
P40857	Q6Y1H2	TRUE	0.2862453531598513	1	Sequence Alignment	2	inp9_small_proteome.pairs.align.similarities	prot_t5_xl_uniref50	last_8	cosine
P40857	B0YJ81	FALSE	0.2550335570469799	2	Sequence Alignment	2	inp9_small_proteome.pairs.align.similarities	prot_t5_xl_uniref50	last_8	cosine
P53039	Q969M3	TRUE	0.3272727272727272	1	Sequence Alignment	2	inp9_small_proteome.pairs.align.similarities	prot_t5_xl_uniref50	last_8	cosine
P53039	Q8N8F6	FALSE	0.3137931034482759	2	Sequence Alignment	2	inp9_small_proteome.pairs.align.similarities	prot_t5_xl_uniref50	last_8	cosine
P53378	Q9NRH3	TRUE	0.3866943866943867	1	Sequence Alignment	2	inp9_small_proteome.pairs.align.similarities	prot_t5_xl_uniref50	last_8	cosine
P53378	P23258	FALSE	0.3804573804573805	2	Sequence Alignment	2	inp9_small_proteome.pairs.align.similarities	prot_t5_xl_uniref50	last_8	cosine
P54839	P54868	FALSE	0.4091778202676864	1	Sequence Alignment	2	inp9_small_proteome.pairs.align.similarities	prot_t5_xl_uniref50	last_8	cosine
P54839	Q01581	TRUE	0.4035714285714286	2	Sequence Alignment	2	inp9_small_proteome.pairs.align.similarities	prot_t5_xl_uniref50	last_8	cosine
P60010	P63261	FALSE	0.8906666666666667	1	Sequence Alignment	7	inp9_small_proteome.pairs.align.similarities	prot_t5_xl_uniref50	last_8	cosine
P60010	P60709	FALSE	0.888	2	Sequence Alignment	7	inp9_small_proteome.pairs.align.similarities	prot_t5_xl_uniref50	last_8	cosine
P60010	P68032	FALSE	0.8673740053050398	3	Sequence Alignment	7	inp9_small_proteome.pairs.align.similarities	prot_t5_xl_uniref50	last_8	cosine
P60010	P68133	FALSE	0.8647214854111406	4	Sequence Alignment	7	inp9_small_proteome.pairs.align.similarities	prot_t5_xl_uniref50	last_8	cosine
P60010	P63267	TRUE	0.8643617021276596	5	Sequence Alignment	7	inp9_small_proteome.pairs.align.similarities	prot_t5_xl_uniref50	last_8	cosine
P60010	P62736	FALSE	0.8620689655172413	6	Sequence Alignment	7	inp9_small_proteome.pairs.align.similarities	prot_t5_xl_uniref50	last_8	cosine
P60010	Q562R1	TRUE	0.8297872340425532	7	Sequence Alignment	7	inp9_small_proteome.pairs.align.similarities	prot_t5_xl_uniref50	last_8	cosine
Q07478	Q13838	TRUE	0.6169265033407573	1	Sequence Alignment	2	inp9_small_proteome.pairs.align.similarities	prot_t5_xl_uniref50	last_8	cosine
Q07478	O00148	FALSE	0.6057906458797327	2	Sequence Alignment	2	inp9_small_proteome.pairs.align.similarities	prot_t5_xl_uniref50	last_8	cosine
Q99190	Q9NZ01	TRUE	0.2759643916913946	1	Sequence Alignment	2	inp9_small_proteome.pairs.align.similarities	prot_t5_xl_uniref50	last_8	cosine
Q99190	Q5HYJ1	FALSE	0.2532637075718015	2	Sequence Alignment	2	inp9_small_proteome.pairs.align.similarities	prot_t5_xl_uniref50	last_8	cosine
P00817	Q15181	TRUE	0.9930799007415771	1	Embeddings	2	small.fasta.last_1.esm2_t30_150M_UR50D.sequence_embeddings.idx.similarities_cosine	esm2_t30_150M_UR50D	last_1	cosine
P00817	Q9H2U2	FALSE	0.9746747016906738	2	Embeddings	2	small.fasta.last_1.esm2_t30_150M_UR50D.sequence_embeddings.idx.similarities_cosine	esm2_t30_150M_UR50D	last_1	cosine
P02557	Q13509	FALSE	0.99945068359375	1	Embeddings	9	small.fasta.last_1.esm2_t30_150M_UR50D.sequence_embeddings.idx.similarities_cosine	esm2_t30_150M_UR50D	last_1	cosine
P02557	Q9BUF5	FALSE	0.9994491934776306	2	Embeddings	9	small.fasta.last_1.esm2_t30_150M_UR50D.sequence_embeddings.idx.similarities_cosine	esm2_t30_150M_UR50D	last_1	cosine
P02557	Q13885	FALSE	0.9993955492973328	3	Embeddings	9	small.fasta.last_1.esm2_t30_150M_UR50D.sequence_embeddings.idx.similarities_cosine	esm2_t30_150M_UR50D	last_1	cosine
P02557	Q9BVA1	FALSE	0.9993637204170228	4	Embeddings	9	small.fasta.last_1.esm2_t30_150M_UR50D.sequence_embeddings.idx.similarities_cosine	esm2_t30_150M_UR50D	last_1	cosine
P02557	P68371	FALSE	0.9992284178733826	5	Embeddings	9	small.fasta.last_1.esm2_t30_150M_UR50D.sequence_embeddings.idx.similarities_cosine	esm2_t30_150M_UR50D	last_1	cosine
P02557	P04350	TRUE	0.9992173910140992	6	Embeddings	9	small.fasta.last_1.esm2_t30_150M_UR50D.sequence_embeddings.idx.similarities_cosine	esm2_t30_150M_UR50D	last_1	cosine
P02557	Q3ZCM7	TRUE	0.9991993308067322	7	Embeddings	9	small.fasta.last_1.esm2_t30_150M_UR50D.sequence_embeddings.idx.similarities_cosine	esm2_t30_150M_UR50D	last_1	cosine
P02557	P07437	FALSE	0.9990442991256714	8	Embeddings	9	small.fasta.last_1.esm2_t30_150M_UR50D.sequence_embeddings.idx.similarities_cosine	esm2_t30_150M_UR50D	last_1	cosine
P02557	Q9H4B7	FALSE	0.9989953637123108	9	Embeddings	9	small.fasta.last_1.esm2_t30_150M_UR50D.sequence_embeddings.idx.similarities_cosine	esm2_t30_150M_UR50D	last_1	cosine
P04801	P26639	TRUE	0.998143434524536	1	Embeddings	2	small.fasta.last_1.esm2_t30_150M_UR50D.sequence_embeddings.idx.similarities_cosine	esm2_t30_150M_UR50D	last_1	cosine
P04801	A2RTX5	FALSE	0.9942214488983154	2	Embeddings	2	small.fasta.last_1.esm2_t30_150M_UR50D.sequence_embeddings.idx.similarities_cosine	esm2_t30_150M_UR50D	last_1	cosine
P05453	Q8IYD1	TRUE	0.98235487937927235	1	Embeddings	2	small.fasta.last_1.esm2_t30_150M_UR50D.sequence_embeddings.idx.similarities_cosine	esm2_t30_150M_UR50D	last_1	cosine
P05453	P15170	FALSE	0.9770969152450562	2	Embeddings	2	small.fasta.last_1.esm2_t30_150M_UR50D.sequence_embeddings.idx.similarities_cosine	esm2_t30_150M_UR50D	last_1	cosine
P07263	P49590	FALSE	0.9901376962661744	1	Embeddings	2	small.fasta.last_1.esm2_t30_150M_UR50D.sequence_embeddings.idx.similarities_cosine	esm2_t30_150M_UR50D	last_1	cosine
P07263	P12081	TRUE	0.9887651801109314	2	Embeddings	2	small.fasta.last_1.esm2_t30_150M_UR50D.sequence_embeddings.idx.similarities_cosine	esm2_t30_150M_UR50D	last_1	cosine
P07283	Q92871	FALSE	0.9954087734222412	1	Embeddings	2	small.fasta.last_1.esm2_t30_150M_UR50D.sequence_embeddings.idx.similarities_cosine	esm2_t30_150M_UR50D	last_1	cosine
P07283	O15305	TRUE	0.9942522644996644	2	Embeddings	2	small.fasta.last_1.esm2_t30_150M_UR50D.sequence_embeddings.idx.similarities_cosine	esm2_t30_150M_UR50D	last_1	cosine
P07807	Q86XF0	FALSE	0.9938668608665466	1	Embeddings	2	small.fasta.last_1.esm2_t30_150M_UR50D.sequence_embeddings.idx.similarities_cosine	esm2_t30_150M_UR50D	last_1	cosine
P07807	P00374	TRUE	0.9924615621566772	2	Embeddings	2	small.fasta.last_1.esm2_t30_150M_UR50D.sequence_embeddings.idx.similarities_cosine	esm2_t30_150M_UR50D	last_1	cosine
P08964	P12883	FALSE	0.9894583225250244	1	Embeddings	6	small.fasta.last_1.esm2_t30_150M_UR50D.sequence_embeddings.idx.similarities_cosine	esm2_t30_150M_UR50D	last_1	cosine
P08964	P12882	TRUE	0.9894151091575624	2	Embeddings	6	small.fasta.last_1.esm2_t30_150M_UR50D.sequence_embeddings.idx.similarities_cosine	esm2_t30_150M_UR50D	last_1	cosine
P08964	Q9UKX2	FALSE	0.989398956298828	3	Embeddings	6	small.fasta.last_1.esm2_t30_150M_UR50D.sequence_embeddings.idx.similarities_cosine	esm2_t30_150M_UR50D	last_1	cosine
P08964	P35749	TRUE	0.986764430999756	4	Embeddings	6	small.fasta.last_1.esm2_t30_150M_UR50D.sequence_embeddings.idx.similarities_cosine	esm2_t30_150M_UR50D	last_1	cosine
P08964	P35580	FALSE	0.9866486191749572	5	Embeddings	6	small.fasta.last_1.esm2_t30_150M_UR50D.sequence_embeddings.idx.similarities_cosine	esm2_t30_150M_UR50D	last_1	cosine
P08964	A7E2Y1	TRUE	0.9835636615753174	6	Embeddings	6	small.fasta.last_1.esm2_t30_150M_UR50D.sequence_embeddings.idx.similarities_cosine	esm2_t30_150M_UR50D	last_1	cosine
P09938	P31350	FALSE	0.9957802295684814	1	Embeddings	2	small.fasta.last_1.esm2_t30_150M_UR50D.sequence_embeddings.idx.similarities_cosine	esm2_t30_150M_UR50D	last_1	cosine
P09938	Q7LG56	TRUE	0.9935052394866944	2	Embeddings	2	small.fasta.last_1.esm2_t30_150M_UR50D.sequence_embeddings.idx.similarities_cosine	esm2_t30_150M_UR50D	last_1	cosine
P11353	Q9LR75	TRUE	0.97147369384765625	1	Embeddings	2	small.fasta.last_1.esm2_t30_150M_UR50D.sequence_embeddings.idx.similarities_cosine	esm2_t30_150M_UR50D	last_1	cosine
P11353	Q93Z96	FALSE	0.9620428085327148	2	Embeddings	2	small.fasta.last_1.esm2_t30_150M_UR50D.sequence_embeddings.idx.similarities_cosine	esm2_t30_150M_UR50D	last_1	cosine
P14742	Q06210	FALSE	0.997846245765686	1	Embeddings	2	small.fasta.last_1.esm2_t30_150M_UR50D.sequence_embeddings.idx.similarities_cosine	esm2_t30_150M_UR50D	last_1	cosine
P14742	O94808	TRUE	0.9965831637382508	2	Embeddings	2	small.fasta.last_1.esm2_t30_150M_UR50D.sequence_embeddings.idx.similarities_cosine	esm2_t30_150M_UR50D	last_1	cosine
P15496	Q9BXS1	FALSE	0.9851089715957642	1	Embeddings	2	small.fasta.last_1.esm2_t30_150M_UR50D.sequence_embeddings.idx.similarities_cosine	esm2_t30_150M_UR50D	last_1	cosine
P15496	Q13907	TRUE	0.983710765838623	2	Embeddings	2	small.fasta.last_1.esm2_t30_150M_UR50D.sequence_embeddings.idx.similarities_cosine	esm2_t30_150M_UR50D	last_1	cosine
P25342	Q9UH03	TRUE	0.9948154091835022	1	Embeddings	2	small.fasta.last_1.esm2_t30_150M_UR50D.sequence_embeddings.idx.similarities_cosine	esm2_t30_150M_UR50D	last_1	cosine
P25342	Q8IYM1	FALSE	0.9928712844848632	2	Embeddings	2	small.fasta.last_1.esm2_t30_150M_UR50D.sequence_embeddings.idx.similarities_cosine	esm2_t30_150M_UR50D	last_1	cosine
P32337	O60518	FALSE	0.998288094997406	1	Embeddings	2	small.fasta.last_1.esm2_t30_150M_UR50D.sequence_embeddings.idx.similarities_cosine	esm2_t30_150M_UR50D	last_1	cosine
P32337	O00410	TRUE	0.9977182149887084	2	Embeddings	2	small.fasta.last_1.esm2_t30_150M_UR50D.sequence_embeddings.idx.similarities_cosine	esm2_t30_150M_UR50D	last_1	cosine
P32347	P29680	TRUE	0.9963969588279724	1	Embeddings	4	small.fasta.last_1.esm2_t30_150M_UR50D.sequence_embeddings.idx.similarities_cosine	esm2_t30_150M_UR50D	last_1	cosine
P32347	P06132	TRUE	0.9963921308517456	2	Embeddings	4	small.fasta.last_1.esm2_t30_150M_UR50D.sequence_embeddings.idx.similarities_cosine	esm2_t30_150M_UR50D	last_1	cosine
P32347	O22886	FALSE	0.9895880818367004	3	Embeddings	4	small.fasta.last_1.esm2_t30_150M_UR50D.sequence_embeddings.idx.similarities_cosine	esm2_t30_150M_UR50D	last_1	cosine
P32347	Q93ZB6	FALSE	0.985887348651886	4	Embeddings	4	small.fasta.last_1.esm2_t30_150M_UR50D.sequence_embeddings.idx.similarities_cosine	esm2_t30_150M_UR50D	last_1	cosine
P38221	O95674	TRUE	0.9959266781806946	1	Embeddings	2	small.fasta.last_1.esm2_t30_150M_UR50D.sequence_embeddings.idx.similarities_cosine	esm2_t30_150M_UR50D	last_1	cosine
P38221	Q92903	FALSE	0.9945102334022522	2	Embeddings	2	small.fasta.last_1.esm2_t30_150M_UR50D.sequence_embeddings.idx.similarities_cosine	esm2_t30_150M_UR50D	last_1	cosine
P38523	Q9HAV7	TRUE	0.9900294542312622	1	Embeddings	2	small.fasta.last_1.esm2_t30_150M_UR50D.sequence_embeddings.idx.similarities_cosine	esm2_t30_150M_UR50D	last_1	cosine
P38523	Q8TAA5	FALSE	0.9816573858261108	2	Embeddings	2	small.fasta.last_1.esm2_t30_150M_UR50D.sequence_embeddings.idx.similarities_cosine	esm2_t30_150M_UR50D	last_1	cosine
P40303	O14818	TRUE	0.9977467060089112	1	Embeddings	2	small.fasta.last_1.esm2_t30_150M_UR50D.sequence_embeddings.idx.similarities_cosine	esm2_t30_150M_UR50D	last_1	cosine
P40303	Q8TAA3	FALSE	0.997054398059845	2	Embeddings	2	small.fasta.last_1.esm2_t30_150M_UR50D.sequence_embeddings.idx.similarities_cosine	esm2_t30_150M_UR50D	last_1	cosine
P40518	Q9BPX5	TRUE	0.9727494716644288	1	Embeddings	2	small.fasta.last_1.esm2_t30_150M_UR50D.sequence_embeddings.idx.similarities_cosine	esm2_t30_150M_UR50D	last_1	cosine
P40518	O15511	FALSE	0.9717251658439636	2	Embeddings	2	small.fasta.last_1.esm2_t30_150M_UR50D.sequence_embeddings.idx.similarities_cosine	esm2_t30_150M_UR50D	last_1	cosine
P40857	Q6Y1H2	TRUE	0.9917945861816406	1	Embeddings	2	small.fasta.last_1.esm2_t30_150M_UR50D.sequence_embeddings.idx.similarities_cosine	esm2_t30_150M_UR50D	last_1	cosine
P40857	B0YJ81	FALSE	0.9752185344696044	2	Embeddings	2	small.fasta.last_1.esm2_t30_150M_UR50D.sequence_embeddings.idx.similarities_cosine	esm2_t30_150M_UR50D	last_1	cosine
P53039	Q969M3	TRUE	0.9926134347915648	1	Embeddings	2	small.fasta.last_1.esm2_t30_150M_UR50D.sequence_embeddings.idx.similarities_cosine	esm2_t30_150M_UR50D	last_1	cosine
P53039	Q8N8F6	FALSE	0.9922226667404176	2	Embeddings	2	small.fasta.last_1.esm2_t30_150M_UR50D.sequence_embeddings.idx.similarities_cosine	esm2_t30_150M_UR50D	last_1	cosine
P53378	Q9NRH3	TRUE	0.9849140644073486	1	Embeddings	2	small.fasta.last_1.esm2_t30_150M_UR50D.sequence_embeddings.idx.similarities_cosine	esm2_t30_150M_UR50D	last_1	cosine
P53378	P23258	FALSE	0.9843489527702332	2	Embeddings	2	small.fasta.last_1.esm2_t30_150M_UR50D.sequence_embeddings.idx.similarities_cosine	esm2_t30_150M_UR50D	last_1	cosine
P54839	Q01581	TRUE	0.9966052770614624	1	Embeddings	2	small.fasta.last_1.esm2_t30_150M_UR50D.sequence_embeddings.idx.similarities_cosine	esm2_t30_150M_UR50D	last_1	cosine
P54839	P54868	FALSE	0.9951324462890624	2	Embeddings	2	small.fasta.last_1.esm2_t30_150M_UR50D.sequence_embeddings.idx.similarities_cosine	esm2_t30_150M_UR50D	last_1	cosine
P60010	P60709	FALSE	0.9998190999031068	1	Embeddings	7	small.fasta.last_1.esm2_t30_150M_UR50D.sequence_embeddings.idx.similarities_cosine	esm2_t30_150M_UR50D	last_1	cosine
P60010	P63261	FALSE	0.9997935891151428	2	Embeddings	7	small.fasta.last_1.esm2_t30_150M_UR50D.sequence_embeddings.idx.similarities_cosine	esm2_t30_150M_UR50D	last_1	cosine
P60010	Q562R1	TRUE	0.9997662305831908	3	Embeddings	7	small.fasta.last_1.esm2_t30_150M_UR50D.sequence_embeddings.idx.similarities_cosine	esm2_t30_150M_UR50D	last_1	cosine
P60010	P62736	FALSE	0.999746561050415	4	Embeddings	7	small.fasta.last_1.esm2_t30_150M_UR50D.sequence_embeddings.idx.similarities_cosine	esm2_t30_150M_UR50D	last_1	cosine
P60010	P68032	FALSE	0.999731183052063	5	Embeddings	7	small.fasta.last_1.esm2_t30_150M_UR50D.sequence_embeddings.idx.similarities_cosine	esm2_t30_150M_UR50D	last_1	cosine
P60010	P63267	TRUE	0.9997233152389526	6	Embeddings	7	small.fasta.last_1.esm2_t30_150M_UR50D.sequence_embeddings.idx.similarities_cosine	esm2_t30_150M_UR50D	last_1	cosine
P60010	P68133	FALSE	0.999713897705078	7	Embeddings	7	small.fasta.last_1.esm2_t30_150M_UR50D.sequence_embeddings.idx.similarities_cosine	esm2_t30_150M_UR50D	last_1	cosine
Q07478	Q13838	TRUE	0.9971986413002014	1	Embeddings	2	small.fasta.last_1.esm2_t30_150M_UR50D.sequence_embeddings.idx.similarities_cosine	esm2_t30_150M_UR50D	last_1	cosine
Q07478	O00148	FALSE	0.9963997602462769	2	Embeddings	2	small.fasta.last_1.esm2_t30_150M_UR50D.sequence_embeddings.idx.similarities_cosine	esm2_t30_150M_UR50D	last_1	cosine
Q99190	Q5HYJ1	FALSE	0.9926815629005432	1	Embeddings	2	small.fasta.last_1.esm2_t30_150M_UR50D.sequence_embeddings.idx.similarities_cosine	esm2_t30_150M_UR50D	last_1	cosine
Q99190	Q9NZ01	TRUE	0.9861521124839784	2	Embeddings	2	small.fasta.last_1.esm2_t30_150M_UR50D.sequence_embeddings.idx.similarities_cosine	esm2_t30_150M_UR50D	last_1	cosine
P00817	Q15181	TRUE	0.9943847060203552	1	SWE Embeddings	2	small.fasta.last_1.esm2_t30_150M_UR50D.sequence_embeddings_swe.idx.similarities_cosine	esm2_t30_150M_UR50D	last_1	cosine
P00817	Q9H2U2	FALSE	0.9761353731155396	2	SWE Embeddings	2	small.fasta.last_1.esm2_t30_150M_UR50D.sequence_embeddings_swe.idx.similarities_cosine	esm2_t30_150M_UR50D	last_1	cosine
P02557	Q9BUF5	FALSE	0.9992328882217408	1	SWE Embeddings	9	small.fasta.last_1.esm2_t30_150M_UR50D.sequence_embeddings_swe.idx.similarities_cosine	esm2_t30_150M_UR50D	last_1	cosine
P02557	Q13885	FALSE	0.9991626739501952	2	SWE Embeddings	9	small.fasta.last_1.esm2_t30_150M_UR50D.sequence_embeddings_swe.idx.similarities_cosine	esm2_t30_150M_UR50D	last_1	cosine
P02557	Q13509	FALSE	0.9991503953933716	3	SWE Embeddings	9	small.fasta.last_1.esm2_t30_150M_UR50D.sequence_embeddings_swe.idx.similarities_cosine	esm2_t30_150M_UR50D	last_1	cosine
P02557	Q9BVA1	FALSE	0.999139368534088	4	SWE Embeddings	9	small.fasta.last_1.esm2_t30_150M_UR50D.sequence_embeddings_swe.idx.similarities_cosine	esm2_t30_150M_UR50D	last_1	cosine
P02557	Q3ZCM7	TRUE	0.998967707157135	5	SWE Embeddings	9	small.fasta.last_1.esm2_t30_150M_UR50D.sequence_embeddings_swe.idx.similarities_cosine	esm2_t30_150M_UR50D	last_1	cosine
P02557	P68371	FALSE	0.9989227056503296	6	SWE Embeddings	9	small.fasta.last_1.esm2_t30_150M_UR50D.sequence_embeddings_swe.idx.similarities_cosine	esm2_t30_150M_UR50D	last_1	cosine
P02557	P04350	TRUE	0.9988856315612792	7	SWE Embeddings	9	small.fasta.last_1.esm2_t30_150M_UR50D.sequence_embeddings_swe.idx.similarities_cosine	esm2_t30_150M_UR50D	last_1	cosine
P02557	P07437	FALSE	0.9986401796340942	8	SWE Embeddings	9	small.fasta.last_1.esm2_t30_150M_UR50D.sequence_embeddings_swe.idx.similarities_cosine	esm2_t30_150M_UR50D	last_1	cosine
P02557	Q9H4B7	FALSE	0.9985276460647584	9	SWE Embeddings	9	small.fasta.last_1.esm2_t30_150M_UR50D.sequence_embeddings_swe.idx.similarities_cosine	esm2_t30_150M_UR50D	last_1	cosine
P04801	P26639	TRUE	0.9981193542480468	1	SWE Embeddings	2	small.fasta.last_1.esm2_t30_150M_UR50D.sequence_embeddings_swe.idx.similarities_cosine	esm2_t30_150M_UR50D	last_1	cosine
P04801	A2RTX5	FALSE	0.9933645725250244	2	SWE Embeddings	2	small.fasta.last_1.esm2_t30_150M_UR50D.sequence_embeddings_swe.idx.similarities_cosine	esm2_t30_150M_UR50D	last_1	cosine
P05453	Q8IYD1	TRUE	0.983479619026184	1	SWE Embeddings	2	small.fasta.last_1.esm2_t30_150M_UR50D.sequence_embeddings_swe.idx.similarities_cosine	esm2_t30_150M_UR50D	last_1	cosine
P05453	P15170	FALSE	0.9813392758369446	2	SWE Embeddings	2	small.fasta.last_1.esm2_t30_150M_UR50D.sequence_embeddings_swe.idx.similarities_cosine	esm2_t30_150M_UR50D	last_1	cosine
P07263	P49590	FALSE	0.9876645803451538	1	SWE Embeddings	2	small.fasta.last_1.esm2_t30_150M_UR50D.sequence_embeddings_swe.idx.similarities_cosine	esm2_t30_150M_UR50D	last_1	cosine
P07263	P12081	TRUE	0.9858917593955994	2	SWE Embeddings	2	small.fasta.last_1.esm2_t30_150M_UR50D.sequence_embeddings_swe.idx.similarities_cosine	esm2_t30_150M_UR50D	last_1	cosine
P07283	Q92871	FALSE	0.9915480613708496	1	SWE Embeddings	2	small.fasta.last_1.esm2_t30_150M_UR50D.sequence_embeddings_swe.idx.similarities_cosine	esm2_t30_150M_UR50D	last_1	cosine
P07283	O15305	TRUE	0.989305853843689	2	SWE Embeddings	2	small.fasta.last_1.esm2_t30_150M_UR50D.sequence_embeddings_swe.idx.similarities_cosine	esm2_t30_150M_UR50D	last_1	cosine
P07807	Q86XF0	FALSE	0.9943079352378844	1	SWE Embeddings	2	small.fasta.last_1.esm2_t30_150M_UR50D.sequence_embeddings_swe.idx.similarities_cosine	esm2_t30_150M_UR50D	last_1	cosine
P07807	P00374	TRUE	0.9931225776672364	2	SWE Embeddings	2	small.fasta.last_1.esm2_t30_150M_UR50D.sequence_embeddings_swe.idx.similarities_cosine	esm2_t30_150M_UR50D	last_1	cosine
P08964	P12883	FALSE	0.9891770482063292	1	SWE Embeddings	6	small.fasta.last_1.esm2_t30_150M_UR50D.sequence_embeddings_swe.idx.similarities_cosine	esm2_t30_150M_UR50D	last_1	cosine
P08964	P12882	TRUE	0.989173710346222	2	SWE Embeddings	6	small.fasta.last_1.esm2_t30_150M_UR50D.sequence_embeddings_swe.idx.similarities_cosine	esm2_t30_150M_UR50D	last_1	cosine
P08964	Q9UKX2	FALSE	0.98916494846344	3	SWE Embeddings	6	small.fasta.last_1.esm2_t30_150M_UR50D.sequence_embeddings_swe.idx.similarities_cosine	esm2_t30_150M_UR50D	last_1	cosine
P08964	P35749	TRUE	0.9864826202392578	4	SWE Embeddings	6	small.fasta.last_1.esm2_t30_150M_UR50D.sequence_embeddings_swe.idx.similarities_cosine	esm2_t30_150M_UR50D	last_1	cosine
P08964	P35580	FALSE	0.9863998293876648	5	SWE Embeddings	6	small.fasta.last_1.esm2_t30_150M_UR50D.sequence_embeddings_swe.idx.similarities_cosine	esm2_t30_150M_UR50D	last_1	cosine
P08964	A7E2Y1	TRUE	0.9836423397064208	6	SWE Embeddings	6	small.fasta.last_1.esm2_t30_150M_UR50D.sequence_embeddings_swe.idx.similarities_cosine	esm2_t30_150M_UR50D	last_1	cosine
P09938	P31350	FALSE	0.9952942132949828	1	SWE Embeddings	2	small.fasta.last_1.esm2_t30_150M_UR50D.sequence_embeddings_swe.idx.similarities_cosine	esm2_t30_150M_UR50D	last_1	cosine
P09938	Q7LG56	TRUE	0.9927009344100952	2	SWE Embeddings	2	small.fasta.last_1.esm2_t30_150M_UR50D.sequence_embeddings_swe.idx.similarities_cosine	esm2_t30_150M_UR50D	last_1	cosine
P11353	Q9LR75	TRUE	0.971845269203186	1	SWE Embeddings	2	small.fasta.last_1.esm2_t30_150M_UR50D.sequence_embeddings_swe.idx.similarities_cosine	esm2_t30_150M_UR50D	last_1	cosine
P11353	Q93Z96	FALSE	0.9637905359268188	2	SWE Embeddings	2	small.fasta.last_1.esm2_t30_150M_UR50D.sequence_embeddings_swe.idx.similarities_cosine	esm2_t30_150M_UR50D	last_1	cosine
P14742	Q06210	FALSE	0.9986875653266908	1	SWE Embeddings	2	small.fasta.last_1.esm2_t30_150M_UR50D.sequence_embeddings_swe.idx.similarities_cosine	esm2_t30_150M_UR50D	last_1	cosine
P14742	O94808	TRUE	0.9985218048095704	2	SWE Embeddings	2	small.fasta.last_1.esm2_t30_150M_UR50D.sequence_embeddings_swe.idx.similarities_cosine	esm2_t30_150M_UR50D	last_1	cosine
P15496	Q13907	TRUE	0.9888403415679932	1	SWE Embeddings	2	small.fasta.last_1.esm2_t30_150M_UR50D.sequence_embeddings_swe.idx.similarities_cosine	esm2_t30_150M_UR50D	last_1	cosine
P15496	Q9BXS1	FALSE	0.9884067177772522	2	SWE Embeddings	2	small.fasta.last_1.esm2_t30_150M_UR50D.sequence_embeddings_swe.idx.similarities_cosine	esm2_t30_150M_UR50D	last_1	cosine
P25342	Q9UH03	TRUE	0.9938861131668092	1	SWE Embeddings	2	small.fasta.last_1.esm2_t30_150M_UR50D.sequence_embeddings_swe.idx.similarities_cosine	esm2_t30_150M_UR50D	last_1	cosine
P25342	Q8IYM1	FALSE	0.9895808696746826	2	SWE Embeddings	2	small.fasta.last_1.esm2_t30_150M_UR50D.sequence_embeddings_swe.idx.similarities_cosine	esm2_t30_150M_UR50D	last_1	cosine
P32337	O60518	FALSE	0.997973382472992	1	SWE Embeddings	2	small.fasta.last_1.esm2_t30_150M_UR50D.sequence_embeddings_swe.idx.similarities_cosine	esm2_t30_150M_UR50D	last_1	cosine
P32337	O00410	TRUE	0.9976121187210084	2	SWE Embeddings	2	small.fasta.last_1.esm2_t30_150M_UR50D.sequence_embeddings_swe.idx.similarities_cosine	esm2_t30_150M_UR50D	last_1	cosine
P32347	P06132	TRUE	0.996104896068573	1	SWE Embeddings	4	small.fasta.last_1.esm2_t30_150M_UR50D.sequence_embeddings_swe.idx.similarities_cosine	esm2_t30_150M_UR50D	last_1	cosine
P32347	P29680	TRUE	0.9959381818771362	2	SWE Embeddings	4	small.fasta.last_1.esm2_t30_150M_UR50D.sequence_embeddings_swe.idx.similarities_cosine	esm2_t30_150M_UR50D	last_1	cosine
P32347	Q93ZB6	FALSE	0.983861207962036	3	SWE Embeddings	4	small.fasta.last_1.esm2_t30_150M_UR50D.sequence_embeddings_swe.idx.similarities_cosine	esm2_t30_150M_UR50D	last_1	cosine
P32347	O22886	FALSE	0.9837573766708374	4	SWE Embeddings	4	small.fasta.last_1.esm2_t30_150M_UR50D.sequence_embeddings_swe.idx.similarities_cosine	esm2_t30_150M_UR50D	last_1	cosine
P38221	O95674	TRUE	0.996238887310028	1	SWE Embeddings	2	small.fasta.last_1.esm2_t30_150M_UR50D.sequence_embeddings_swe.idx.similarities_cosine	esm2_t30_150M_UR50D	last_1	cosine
P38221	Q92903	FALSE	0.9943813681602478	2	SWE Embeddings	2	small.fasta.last_1.esm2_t30_150M_UR50D.sequence_embeddings_swe.idx.similarities_cosine	esm2_t30_150M_UR50D	last_1	cosine
P38523	Q9HAV7	TRUE	0.9898325204849244	1	SWE Embeddings	2	small.fasta.last_1.esm2_t30_150M_UR50D.sequence_embeddings_swe.idx.similarities_cosine	esm2_t30_150M_UR50D	last_1	cosine
P38523	Q8TAA5	FALSE	0.9829946756362916	2	SWE Embeddings	2	small.fasta.last_1.esm2_t30_150M_UR50D.sequence_embeddings_swe.idx.similarities_cosine	esm2_t30_150M_UR50D	last_1	cosine
P40303	O14818	TRUE	0.9964909553527832	1	SWE Embeddings	2	small.fasta.last_1.esm2_t30_150M_UR50D.sequence_embeddings_swe.idx.similarities_cosine	esm2_t30_150M_UR50D	last_1	cosine
P40303	Q8TAA3	FALSE	0.9957515001296996	2	SWE Embeddings	2	small.fasta.last_1.esm2_t30_150M_UR50D.sequence_embeddings_swe.idx.similarities_cosine	esm2_t30_150M_UR50D	last_1	cosine
P40518	Q9BPX5	TRUE	0.978742241859436	1	SWE Embeddings	2	small.fasta.last_1.esm2_t30_150M_UR50D.sequence_embeddings_swe.idx.similarities_cosine	esm2_t30_150M_UR50D	last_1	cosine
P40518	O15511	FALSE	0.977025866508484	2	SWE Embeddings	2	small.fasta.last_1.esm2_t30_150M_UR50D.sequence_embeddings_swe.idx.similarities_cosine	esm2_t30_150M_UR50D	last_1	cosine
P40857	Q6Y1H2	TRUE	0.98876357078552235	1	SWE Embeddings	2	small.fasta.last_1.esm2_t30_150M_UR50D.sequence_embeddings_swe.idx.similarities_cosine	esm2_t30_150M_UR50D	last_1	cosine
P40857	B0YJ81	FALSE	0.978380799293518	2	SWE Embeddings	2	small.fasta.last_1.esm2_t30_150M_UR50D.sequence_embeddings_swe.idx.similarities_cosine	esm2_t30_150M_UR50D	last_1	cosine
P53039	Q969M3	TRUE	0.9937516450881958	1	SWE Embeddings	2	small.fasta.last_1.esm2_t30_150M_UR50D.sequence_embeddings_swe.idx.similarities_cosine	esm2_t30_150M_UR50D	last_1	cosine
P53039	Q8N8F6	FALSE	0.9932366013526917	2	SWE Embeddings	2	small.fasta.last_1.esm2_t30_150M_UR50D.sequence_embeddings_swe.idx.similarities_cosine	esm2_t30_150M_UR50D	last_1	cosine
P53378	Q9NRH3	TRUE	0.9889539480209352	1	SWE Embeddings	2	small.fasta.last_1.esm2_t30_150M_UR50D.sequence_embeddings_swe.idx.similarities_cosine	esm2_t30_150M_UR50D	last_1	cosine
P53378	P23258	FALSE	0.9883449673652648	2	SWE Embeddings	2	small.fasta.last_1.esm2_t30_150M_UR50D.sequence_embeddings_swe.idx.similarities_cosine	esm2_t30_150M_UR50D	last_1	cosine
P54839	Q01581	TRUE	0.9958884716033936	1	SWE Embeddings	2	small.fasta.last_1.esm2_t30_150M_UR50D.sequence_embeddings_swe.idx.similarities_cosine	esm2_t30_150M_UR50D	last_1	cosine
P54839	P54868	FALSE	0.9949263334274292	2	SWE Embeddings	2	small.fasta.last_1.esm2_t30_150M_UR50D.sequence_embeddings_swe.idx.similarities_cosine	esm2_t30_150M_UR50D	last_1	cosine
P60010	P60709	FALSE	0.9998399019241332	1	SWE Embeddings	7	small.fasta.last_1.esm2_t30_150M_UR50D.sequence_embeddings_swe.idx.similarities_cosine	esm2_t30_150M_UR50D	last_1	cosine
P60010	P63261	FALSE	0.9998231530189514	2	SWE Embeddings	7	small.fasta.last_1.esm2_t30_150M_UR50D.sequence_embeddings_swe.idx.similarities_cosine	esm2_t30_150M_UR50D	last_1	cosine
P60010	P62736	FALSE	0.9997577667236328	3	SWE Embeddings	7	small.fasta.last_1.esm2_t30_150M_UR50D.sequence_embeddings_swe.idx.similarities_cosine	esm2_t30_150M_UR50D	last_1	cosine
P60010	P63267	TRUE	0.9997565746307372	4	SWE Embeddings	7	small.fasta.last_1.esm2_t30_150M_UR50D.sequence_embeddings_swe.idx.similarities_cosine	esm2_t30_150M_UR50D	last_1	cosine
P60010	Q562R1	TRUE	0.9997440576553344	5	SWE Embeddings	7	small.fasta.last_1.esm2_t30_150M_UR50D.sequence_embeddings_swe.idx.similarities_cosine	esm2_t30_150M_UR50D	last_1	cosine
P60010	P68032	FALSE	0.9997422695159912	6	SWE Embeddings	7	small.fasta.last_1.esm2_t30_150M_UR50D.sequence_embeddings_swe.idx.similarities_cosine	esm2_t30_150M_UR50D	last_1	cosine
P60010	P68133	FALSE	0.9997254610061646	7	SWE Embeddings	7	small.fasta.last_1.esm2_t30_150M_UR50D.sequence_embeddings_swe.idx.similarities_cosine	esm2_t30_150M_UR50D	last_1	cosine
Q07478	Q13838	TRUE	0.9968342781066896	1	SWE Embeddings	2	small.fasta.last_1.esm2_t30_150M_UR50D.sequence_embeddings_swe.idx.similarities_cosine	esm2_t30_150M_UR50D	last_1	cosine
Q07478	O00148	FALSE	0.995756447315216	2	SWE Embeddings	2	small.fasta.last_1.esm2_t30_150M_UR50D.sequence_embeddings_swe.idx.similarities_cosine	esm2_t30_150M_UR50D	last_1	cosine
Q99190	Q5HYJ1	FALSE	0.9935027360916138	1	SWE Embeddings	2	small.fasta.last_1.esm2_t30_150M_UR50D.sequence_embeddings_swe.idx.similarities_cosine	esm2_t30_150M_UR50D	last_1	cosine
Q99190	Q9NZ01	TRUE	0.9909176826477052	2	SWE Embeddings	2	small.fasta.last_1.esm2_t30_150M_UR50D.sequence_embeddings_swe.idx.similarities_cosine	esm2_t30_150M_UR50D	last_1	cosine
P00817	Q15181	TRUE	0.5170068027210885	1	Sequence Alignment	2	inp9_small_proteome.pairs.align.similarities	esm2_t30_150M_UR50D	last_1	cosine
P00817	Q9H2U2	FALSE	0.4332344213649852	2	Sequence Alignment	2	inp9_small_proteome.pairs.align.similarities	esm2_t30_150M_UR50D	last_1	cosine
P02557	Q9BVA1	FALSE	0.7330415754923414	1	Sequence Alignment	9	inp9_small_proteome.pairs.align.similarities	esm2_t30_150M_UR50D	last_1	cosine
P02557	P68371	FALSE	0.7330415754923414	2	Sequence Alignment	9	inp9_small_proteome.pairs.align.similarities	esm2_t30_150M_UR50D	last_1	cosine
P02557	P07437	FALSE	0.7330415754923414	3	Sequence Alignment	9	inp9_small_proteome.pairs.align.similarities	esm2_t30_150M_UR50D	last_1	cosine
P02557	Q13509	FALSE	0.7320261437908496	4	Sequence Alignment	9	inp9_small_proteome.pairs.align.similarities	esm2_t30_150M_UR50D	last_1	cosine
P02557	Q13885	FALSE	0.7308533916849015	5	Sequence Alignment	9	inp9_small_proteome.pairs.align.similarities	esm2_t30_150M_UR50D	last_1	cosine
P02557	P04350	TRUE	0.7304347826086957	6	Sequence Alignment	9	inp9_small_proteome.pairs.align.similarities	esm2_t30_150M_UR50D	last_1	cosine
P02557	Q9BUF5	FALSE	0.7264770240700219	7	Sequence Alignment	9	inp9_small_proteome.pairs.align.similarities	esm2_t30_150M_UR50D	last_1	cosine
P02557	Q3ZCM7	TRUE	0.7008733624454149	8	Sequence Alignment	9	inp9_small_proteome.pairs.align.similarities	esm2_t30_150M_UR50D	last_1	cosine
P02557	Q9H4B7	FALSE	0.6623093681917211	9	Sequence Alignment	9	inp9_small_proteome.pairs.align.similarities	esm2_t30_150M_UR50D	last_1	cosine
P04801	P26639	TRUE	0.5369127516778524	1	Sequence Alignment	2	inp9_small_proteome.pairs.align.similarities	esm2_t30_150M_UR50D	last_1	cosine
P04801	A2RTX5	FALSE	0.4733009708737864	2	Sequence Alignment	2	inp9_small_proteome.pairs.align.similarities	esm2_t30_150M_UR50D	last_1	cosine
P05453	Q8IYD1	TRUE	0.4088952654232424	1	Sequence Alignment	2	inp9_small_proteome.pairs.align.similarities	esm2_t30_150M_UR50D	last_1	cosine
P05453	P15170	FALSE	0.3851744186046512	2	Sequence Alignment	2	inp9_small_proteome.pairs.align.similarities	esm2_t30_150M_UR50D	last_1	cosine
P07263	P12081	TRUE	0.4556962025316455	1	Sequence Alignment	2	inp9_small_proteome.pairs.align.similarities	esm2_t30_150M_UR50D	last_1	cosine
P07263	P49590	FALSE	0.4061930783242258	2	Sequence Alignment	2	inp9_small_proteome.pairs.align.similarities	esm2_t30_150M_UR50D	last_1	cosine
P07283	O15305	TRUE	0.5686274509803921	1	Sequence Alignment	2	inp9_small_proteome.pairs.align.similarities	esm2_t30_150M_UR50D	last_1	cosine
P07283	Q92871	FALSE	0.5381679389312977	2	Sequence Alignment	2	inp9_small_proteome.pairs.align.similarities	esm2_t30_150M_UR50D	last_1	cosine
P07807	P00374	TRUE	0.2922374429223744	1	Sequence Alignment	2	inp9_small_proteome.pairs.align.similarities	esm2_t30_150M_UR50D	last_1	cosine
P07807	Q86XF0	FALSE	0.2831858407079646	2	Sequence Alignment	2	inp9_small_proteome.pairs.align.similarities	esm2_t30_150M_UR50D	last_1	cosine
P08964	P35580	FALSE	0.2971979788700046	1	Sequence Alignment	6	inp9_small_proteome.pairs.align.similarities	esm2_t30_150M_UR50D	last_1	cosine
P08964	P35749	TRUE	0.2879506641366224	2	Sequence Alignment	6	inp9_small_proteome.pairs.align.similarities	esm2_t30_150M_UR50D	last_1	cosine
P08964	P12883	FALSE	0.2854477611940298	3	Sequence Alignment	6	inp9_small_proteome.pairs.align.similarities	esm2_t30_150M_UR50D	last_1	cosine
P08964	P12882	TRUE	0.2787114845938375	4	Sequence Alignment	6	inp9_small_proteome.pairs.align.similarities	esm2_t30_150M_UR50D	last_1	cosine
P08964	Q9UKX2	FALSE	0.2737430167597765	5	Sequence Alignment	6	inp9_small_proteome.pairs.align.similarities	esm2_t30_150M_UR50D	last_1	cosine
P08964	A7E2Y1	TRUE	0.2690004606172271	6	Sequence Alignment	6	inp9_small_proteome.pairs.align.similarities	esm2_t30_150M_UR50D	last_1	cosine
P09938	P31350	FALSE	0.5823095823095823	1	Sequence Alignment	2	inp9_small_proteome.pairs.align.similarities	esm2_t30_150M_UR50D	last_1	cosine
P09938	Q7LG56	TRUE	0.568922305764411	2	Sequence Alignment	2	inp9_small_proteome.pairs.align.similarities	esm2_t30_150M_UR50D	last_1	cosine
P11353	Q9LR75	TRUE	0.425	1	Sequence Alignment	2	inp9_small_proteome.pairs.align.similarities	esm2_t30_150M_UR50D	last_1	cosine
P11353	Q93Z96	FALSE	0.1875	2	Sequence Alignment	2	inp9_small_proteome.pairs.align.similarities	esm2_t30_150M_UR50D	last_1	cosine
P14742	O94808	TRUE	0.5554016620498615	1	Sequence Alignment	2	inp9_small_proteome.pairs.align.similarities	esm2_t30_150M_UR50D	last_1	cosine
P14742	Q06210	FALSE	0.5402455661664393	2	Sequence Alignment	2	inp9_small_proteome.pairs.align.similarities	esm2_t30_150M_UR50D	last_1	cosine
P15496	Q13907	TRUE	0.4123711340206185	1	Sequence Alignment	2	inp9_small_proteome.pairs.align.similarities	esm2_t30_150M_UR50D	last_1	cosine
P15496	Q9BXS1	FALSE	0.3230240549828179	2	Sequence Alignment	2	inp9_small_proteome.pairs.align.similarities	esm2_t30_150M_UR50D	last_1	cosine
P25342	Q9UH03	TRUE	0.3950276243093922	1	Sequence Alignment	2	inp9_small_proteome.pairs.align.similarities	esm2_t30_150M_UR50D	last_1	cosine
P25342	Q8IYM1	FALSE	0.3928571428571428	2	Sequence Alignment	2	inp9_small_proteome.pairs.align.similarities	esm2_t30_150M_UR50D	last_1	cosine
P32337	O00410	TRUE	0.2874779541446208	1	Sequence Alignment	2	inp9_small_proteome.pairs.align.similarities	esm2_t30_150M_UR50D	last_1	cosine
P32337	O60518	FALSE	0.2773972602739726	2	Sequence Alignment	2	inp9_small_proteome.pairs.align.similarities	esm2_t30_150M_UR50D	last_1	cosine
P32347	P06132	TRUE	0.4986595174262734	1	Sequence Alignment	4	inp9_small_proteome.pairs.align.similarities	esm2_t30_150M_UR50D	last_1	cosine
P32347	P29680	TRUE	0.3638743455497382	2	Sequence Alignment	4	inp9_small_proteome.pairs.align.similarities	esm2_t30_150M_UR50D	last_1	cosine
P32347	O22886	FALSE	0.3218673218673218	3	Sequence Alignment	4	inp9_small_proteome.pairs.align.similarities	esm2_t30_150M_UR50D	last_1	cosine
P32347	Q93ZB6	FALSE	0.2505800464037123	4	Sequence Alignment	4	inp9_small_proteome.pairs.align.similarities	esm2_t30_150M_UR50D	last_1	cosine
P38221	Q92903	FALSE	0.3484536082474226	1	Sequence Alignment	2	inp9_small_proteome.pairs.align.similarities	esm2_t30_150M_UR50D	last_1	cosine
P38221	O95674	TRUE	0.3376344086021505	2	Sequence Alignment	2	inp9_small_proteome.pairs.align.similarities	esm2_t30_150M_UR50D	last_1	cosine
P38523	Q9HAV7	TRUE	0.3361702127659574	1	Sequence Alignment	2	inp9_small_proteome.pairs.align.similarities	esm2_t30_150M_UR50D	last_1	cosine
P38523	Q8TAA5	FALSE	0.2622950819672131	2	Sequence Alignment	2	inp9_small_proteome.pairs.align.similarities	esm2_t30_150M_UR50D	last_1	cosine
P40303	O14818	TRUE	0.5708661417322834	1	Sequence Alignment	2	inp9_small_proteome.pairs.align.similarities	esm2_t30_150M_UR50D	last_1	cosine
P40303	Q8TAA3	FALSE	0.5325670498084292	2	Sequence Alignment	2	inp9_small_proteome.pairs.align.similarities	esm2_t30_150M_UR50D	last_1	cosine
P40518	Q9BPX5	TRUE	0.28125	1	Sequence Alignment	2	inp9_small_proteome.pairs.align.similarities	esm2_t30_150M_UR50D	last_1	cosine
P40518	O15511	FALSE	0.2631578947368421	2	Sequence Alignment	2	inp9_small_proteome.pairs.align.similarities	esm2_t30_150M_UR50D	last_1	cosine
P40857	Q6Y1H2	TRUE	0.2862453531598513	1	Sequence Alignment	2	inp9_small_proteome.pairs.align.similarities	esm2_t30_150M_UR50D	last_1	cosine
P40857	B0YJ81	FALSE	0.2550335570469799	2	Sequence Alignment	2	inp9_small_proteome.pairs.align.similarities	esm2_t30_150M_UR50D	last_1	cosine
P53039	Q969M3	TRUE	0.3272727272727272	1	Sequence Alignment	2	inp9_small_proteome.pairs.align.similarities	esm2_t30_150M_UR50D	last_1	cosine
P53039	Q8N8F6	FALSE	0.3137931034482759	2	Sequence Alignment	2	inp9_small_proteome.pairs.align.similarities	esm2_t30_150M_UR50D	last_1	cosine
P53378	Q9NRH3	TRUE	0.3866943866943867	1	Sequence Alignment	2	inp9_small_proteome.pairs.align.similarities	esm2_t30_150M_UR50D	last_1	cosine
P53378	P23258	FALSE	0.3804573804573805	2	Sequence Alignment	2	inp9_small_proteome.pairs.align.similarities	esm2_t30_150M_UR50D	last_1	cosine
P54839	P54868	FALSE	0.4091778202676864	1	Sequence Alignment	2	inp9_small_proteome.pairs.align.similarities	esm2_t30_150M_UR50D	last_1	cosine
P54839	Q01581	TRUE	0.4035714285714286	2	Sequence Alignment	2	inp9_small_proteome.pairs.align.similarities	esm2_t30_150M_UR50D	last_1	cosine
P60010	P63261	FALSE	0.8906666666666667	1	Sequence Alignment	7	inp9_small_proteome.pairs.align.similarities	esm2_t30_150M_UR50D	last_1	cosine
P60010	P60709	FALSE	0.888	2	Sequence Alignment	7	inp9_small_proteome.pairs.align.similarities	esm2_t30_150M_UR50D	last_1	cosine
P60010	P68032	FALSE	0.8673740053050398	3	Sequence Alignment	7	inp9_small_proteome.pairs.align.similarities	esm2_t30_150M_UR50D	last_1	cosine
P60010	P68133	FALSE	0.8647214854111406	4	Sequence Alignment	7	inp9_small_proteome.pairs.align.similarities	esm2_t30_150M_UR50D	last_1	cosine
P60010	P63267	TRUE	0.8643617021276596	5	Sequence Alignment	7	inp9_small_proteome.pairs.align.similarities	esm2_t30_150M_UR50D	last_1	cosine
P60010	P62736	FALSE	0.8620689655172413	6	Sequence Alignment	7	inp9_small_proteome.pairs.align.similarities	esm2_t30_150M_UR50D	last_1	cosine
P60010	Q562R1	TRUE	0.8297872340425532	7	Sequence Alignment	7	inp9_small_proteome.pairs.align.similarities	esm2_t30_150M_UR50D	last_1	cosine
Q07478	Q13838	TRUE	0.6169265033407573	1	Sequence Alignment	2	inp9_small_proteome.pairs.align.similarities	esm2_t30_150M_UR50D	last_1	cosine
Q07478	O00148	FALSE	0.6057906458797327	2	Sequence Alignment	2	inp9_small_proteome.pairs.align.similarities	esm2_t30_150M_UR50D	last_1	cosine
Q99190	Q9NZ01	TRUE	0.2759643916913946	1	Sequence Alignment	2	inp9_small_proteome.pairs.align.similarities	esm2_t30_150M_UR50D	last_1	cosine
Q99190	Q5HYJ1	FALSE	0.2532637075718015	2	Sequence Alignment	2	inp9_small_proteome.pairs.align.similarities	esm2_t30_150M_UR50D	last_1	cosine
P00817	Q15181	TRUE	0.9940604567527772	1	Embeddings	2	small.fasta.last_4.esm2_t30_150M_UR50D.sequence_embeddings.idx.similarities_cosine	esm2_t30_150M_UR50D	last_4	cosine
P00817	Q9H2U2	FALSE	0.9759860038757324	2	Embeddings	2	small.fasta.last_4.esm2_t30_150M_UR50D.sequence_embeddings.idx.similarities_cosine	esm2_t30_150M_UR50D	last_4	cosine
P02557	Q13509	FALSE	0.9996814131736756	1	Embeddings	9	small.fasta.last_4.esm2_t30_150M_UR50D.sequence_embeddings.idx.similarities_cosine	esm2_t30_150M_UR50D	last_4	cosine
P02557	Q9BUF5	FALSE	0.9996249079704284	2	Embeddings	9	small.fasta.last_4.esm2_t30_150M_UR50D.sequence_embeddings.idx.similarities_cosine	esm2_t30_150M_UR50D	last_4	cosine
P02557	Q13885	FALSE	0.9995905160903932	3	Embeddings	9	small.fasta.last_4.esm2_t30_150M_UR50D.sequence_embeddings.idx.similarities_cosine	esm2_t30_150M_UR50D	last_4	cosine
P02557	Q9BVA1	FALSE	0.9995827674865724	4	Embeddings	9	small.fasta.last_4.esm2_t30_150M_UR50D.sequence_embeddings.idx.similarities_cosine	esm2_t30_150M_UR50D	last_4	cosine
P02557	P68371	FALSE	0.9995021224021912	5	Embeddings	9	small.fasta.last_4.esm2_t30_150M_UR50D.sequence_embeddings.idx.similarities_cosine	esm2_t30_150M_UR50D	last_4	cosine
P02557	P04350	TRUE	0.9994853138923644	6	Embeddings	9	small.fasta.last_4.esm2_t30_150M_UR50D.sequence_embeddings.idx.similarities_cosine	esm2_t30_150M_UR50D	last_4	cosine
P02557	Q3ZCM7	TRUE	0.9994648098945618	7	Embeddings	9	small.fasta.last_4.esm2_t30_150M_UR50D.sequence_embeddings.idx.similarities_cosine	esm2_t30_150M_UR50D	last_4	cosine
P02557	Q9H4B7	FALSE	0.9994518160820008	8	Embeddings	9	small.fasta.last_4.esm2_t30_150M_UR50D.sequence_embeddings.idx.similarities_cosine	esm2_t30_150M_UR50D	last_4	cosine
P02557	P07437	FALSE	0.9994210600852966	9	Embeddings	9	small.fasta.last_4.esm2_t30_150M_UR50D.sequence_embeddings.idx.similarities_cosine	esm2_t30_150M_UR50D	last_4	cosine
P04801	P26639	TRUE	0.9989693760871888	1	Embeddings	2	small.fasta.last_4.esm2_t30_150M_UR50D.sequence_embeddings.idx.similarities_cosine	esm2_t30_150M_UR50D	last_4	cosine
P04801	A2RTX5	FALSE	0.9966363310813904	2	Embeddings	2	small.fasta.last_4.esm2_t30_150M_UR50D.sequence_embeddings.idx.similarities_cosine	esm2_t30_150M_UR50D	last_4	cosine
P05453	Q8IYD1	TRUE	0.9864660501480104	1	Embeddings	2	small.fasta.last_4.esm2_t30_150M_UR50D.sequence_embeddings.idx.similarities_cosine	esm2_t30_150M_UR50D	last_4	cosine
P05453	P15170	FALSE	0.980073630809784	2	Embeddings	2	small.fasta.last_4.esm2_t30_150M_UR50D.sequence_embeddings.idx.similarities_cosine	esm2_t30_150M_UR50D	last_4	cosine
P07263	P49590	FALSE	0.994934618473053	1	Embeddings	2	small.fasta.last_4.esm2_t30_150M_UR50D.sequence_embeddings.idx.similarities_cosine	esm2_t30_150M_UR50D	last_4	cosine
P07263	P12081	TRUE	0.9931259751319884	2	Embeddings	2	small.fasta.last_4.esm2_t30_150M_UR50D.sequence_embeddings.idx.similarities_cosine	esm2_t30_150M_UR50D	last_4	cosine
P07283	Q92871	FALSE	0.9975098371505736	1	Embeddings	2	small.fasta.last_4.esm2_t30_150M_UR50D.sequence_embeddings.idx.similarities_cosine	esm2_t30_150M_UR50D	last_4	cosine
P07283	O15305	TRUE	0.9971523284912108	2	Embeddings	2	small.fasta.last_4.esm2_t30_150M_UR50D.sequence_embeddings.idx.similarities_cosine	esm2_t30_150M_UR50D	last_4	cosine
P07807	Q86XF0	FALSE	0.9963876008987428	1	Embeddings	2	small.fasta.last_4.esm2_t30_150M_UR50D.sequence_embeddings.idx.similarities_cosine	esm2_t30_150M_UR50D	last_4	cosine
P07807	P00374	TRUE	0.9957791566848756	2	Embeddings	2	small.fasta.last_4.esm2_t30_150M_UR50D.sequence_embeddings.idx.similarities_cosine	esm2_t30_150M_UR50D	last_4	cosine
P08964	P12883	FALSE	0.993694007396698	1	Embeddings	6	small.fasta.last_4.esm2_t30_150M_UR50D.sequence_embeddings.idx.similarities_cosine	esm2_t30_150M_UR50D	last_4	cosine
P08964	Q9UKX2	FALSE	0.993647277355194	2	Embeddings	6	small.fasta.last_4.esm2_t30_150M_UR50D.sequence_embeddings.idx.similarities_cosine	esm2_t30_150M_UR50D	last_4	cosine
P08964	P12882	TRUE	0.9935952425003052	3	Embeddings	6	small.fasta.last_4.esm2_t30_150M_UR50D.sequence_embeddings.idx.similarities_cosine	esm2_t30_150M_UR50D	last_4	cosine
P08964	P35749	TRUE	0.9920446872711182	4	Embeddings	6	small.fasta.last_4.esm2_t30_150M_UR50D.sequence_embeddings.idx.similarities_cosine	esm2_t30_150M_UR50D	last_4	cosine
P08964	P35580	FALSE	0.991984486579895	5	Embeddings	6	small.fasta.last_4.esm2_t30_150M_UR50D.sequence_embeddings.idx.similarities_cosine	esm2_t30_150M_UR50D	last_4	cosine
P08964	A7E2Y1	TRUE	0.9904898405075072	6	Embeddings	6	small.fasta.last_4.esm2_t30_150M_UR50D.sequence_embeddings.idx.similarities_cosine	esm2_t30_150M_UR50D	last_4	cosine
P09938	P31350	FALSE	0.997751533985138	1	Embeddings	2	small.fasta.last_4.esm2_t30_150M_UR50D.sequence_embeddings.idx.similarities_cosine	esm2_t30_150M_UR50D	last_4	cosine
P09938	Q7LG56	TRUE	0.996282398700714	2	Embeddings	2	small.fasta.last_4.esm2_t30_150M_UR50D.sequence_embeddings.idx.similarities_cosine	esm2_t30_150M_UR50D	last_4	cosine
P11353	Q9LR75	TRUE	0.9775357246398926	1	Embeddings	2	small.fasta.last_4.esm2_t30_150M_UR50D.sequence_embeddings.idx.similarities_cosine	esm2_t30_150M_UR50D	last_4	cosine
P11353	Q93Z96	FALSE	0.968648076057434	2	Embeddings	2	small.fasta.last_4.esm2_t30_150M_UR50D.sequence_embeddings.idx.similarities_cosine	esm2_t30_150M_UR50D	last_4	cosine
P14742	Q06210	FALSE	0.9988735914230348	1	Embeddings	2	small.fasta.last_4.esm2_t30_150M_UR50D.sequence_embeddings.idx.similarities_cosine	esm2_t30_150M_UR50D	last_4	cosine
P14742	O94808	TRUE	0.9981300830841064	2	Embeddings	2	small.fasta.last_4.esm2_t30_150M_UR50D.sequence_embeddings.idx.similarities_cosine	esm2_t30_150M_UR50D	last_4	cosine
P15496	Q9BXS1	FALSE	0.9904478192329408	1	Embeddings	2	small.fasta.last_4.esm2_t30_150M_UR50D.sequence_embeddings.idx.similarities_cosine	esm2_t30_150M_UR50D	last_4	cosine
P15496	Q13907	TRUE	0.9895952939987184	2	Embeddings	2	small.fasta.last_4.esm2_t30_150M_UR50D.sequence_embeddings.idx.similarities_cosine	esm2_t30_150M_UR50D	last_4	cosine
P25342	Q9UH03	TRUE	0.996319055557251	1	Embeddings	2	small.fasta.last_4.esm2_t30_150M_UR50D.sequence_embeddings.idx.similarities_cosine	esm2_t30_150M_UR50D	last_4	cosine
P25342	Q8IYM1	FALSE	0.9948903918266296	2	Embeddings	2	small.fasta.last_4.esm2_t30_150M_UR50D.sequence_embeddings.idx.similarities_cosine	esm2_t30_150M_UR50D	last_4	cosine
P32337	O60518	FALSE	0.9990379214286804	1	Embeddings	2	small.fasta.last_4.esm2_t30_150M_UR50D.sequence_embeddings.idx.similarities_cosine	esm2_t30_150M_UR50D	last_4	cosine
P32337	O00410	TRUE	0.9987777471542358	2	Embeddings	2	small.fasta.last_4.esm2_t30_150M_UR50D.sequence_embeddings.idx.similarities_cosine	esm2_t30_150M_UR50D	last_4	cosine
P32347	P06132	TRUE	0.9982301592826844	1	Embeddings	4	small.fasta.last_4.esm2_t30_150M_UR50D.sequence_embeddings.idx.similarities_cosine	esm2_t30_150M_UR50D	last_4	cosine
P32347	P29680	TRUE	0.9980842471122742	2	Embeddings	4	small.fasta.last_4.esm2_t30_150M_UR50D.sequence_embeddings.idx.similarities_cosine	esm2_t30_150M_UR50D	last_4	cosine
P32347	O22886	FALSE	0.992961287498474	3	Embeddings	4	small.fasta.last_4.esm2_t30_150M_UR50D.sequence_embeddings.idx.similarities_cosine	esm2_t30_150M_UR50D	last_4	cosine
P32347	Q93ZB6	FALSE	0.9897403120994568	4	Embeddings	4	small.fasta.last_4.esm2_t30_150M_UR50D.sequence_embeddings.idx.similarities_cosine	esm2_t30_150M_UR50D	last_4	cosine
P38221	O95674	TRUE	0.9976294040679932	1	Embeddings	2	small.fasta.last_4.esm2_t30_150M_UR50D.sequence_embeddings.idx.similarities_cosine	esm2_t30_150M_UR50D	last_4	cosine
P38221	Q92903	FALSE	0.996719479560852	2	Embeddings	2	small.fasta.last_4.esm2_t30_150M_UR50D.sequence_embeddings.idx.similarities_cosine	esm2_t30_150M_UR50D	last_4	cosine
P38523	Q9HAV7	TRUE	0.9943944811820984	1	Embeddings	2	small.fasta.last_4.esm2_t30_150M_UR50D.sequence_embeddings.idx.similarities_cosine	esm2_t30_150M_UR50D	last_4	cosine
P38523	Q8TAA5	FALSE	0.9902567267417908	2	Embeddings	2	small.fasta.last_4.esm2_t30_150M_UR50D.sequence_embeddings.idx.similarities_cosine	esm2_t30_150M_UR50D	last_4	cosine
P40303	O14818	TRUE	0.9986757636070251	1	Embeddings	2	small.fasta.last_4.esm2_t30_150M_UR50D.sequence_embeddings.idx.similarities_cosine	esm2_t30_150M_UR50D	last_4	cosine
P40303	Q8TAA3	FALSE	0.9981101155281068	2	Embeddings	2	small.fasta.last_4.esm2_t30_150M_UR50D.sequence_embeddings.idx.similarities_cosine	esm2_t30_150M_UR50D	last_4	cosine
P40518	Q9BPX5	TRUE	0.9788681864738464	1	Embeddings	2	small.fasta.last_4.esm2_t30_150M_UR50D.sequence_embeddings.idx.similarities_cosine	esm2_t30_150M_UR50D	last_4	cosine
P40518	O15511	FALSE	0.9768385291099548	2	Embeddings	2	small.fasta.last_4.esm2_t30_150M_UR50D.sequence_embeddings.idx.similarities_cosine	esm2_t30_150M_UR50D	last_4	cosine
P40857	Q6Y1H2	TRUE	0.993809163570404	1	Embeddings	2	small.fasta.last_4.esm2_t30_150M_UR50D.sequence_embeddings.idx.similarities_cosine	esm2_t30_150M_UR50D	last_4	cosine
P40857	B0YJ81	FALSE	0.9818204045295716	2	Embeddings	2	small.fasta.last_4.esm2_t30_150M_UR50D.sequence_embeddings.idx.similarities_cosine	esm2_t30_150M_UR50D	last_4	cosine
P53039	Q8N8F6	FALSE	0.9939188957214355	1	Embeddings	2	small.fasta.last_4.esm2_t30_150M_UR50D.sequence_embeddings.idx.similarities_cosine	esm2_t30_150M_UR50D	last_4	cosine
P53039	Q969M3	TRUE	0.9936647415161132	2	Embeddings	2	small.fasta.last_4.esm2_t30_150M_UR50D.sequence_embeddings.idx.similarities_cosine	esm2_t30_150M_UR50D	last_4	cosine
P53378	Q9NRH3	TRUE	0.9934860467910768	1	Embeddings	2	small.fasta.last_4.esm2_t30_150M_UR50D.sequence_embeddings.idx.similarities_cosine	esm2_t30_150M_UR50D	last_4	cosine
P53378	P23258	FALSE	0.9932557940483092	2	Embeddings	2	small.fasta.last_4.esm2_t30_150M_UR50D.sequence_embeddings.idx.similarities_cosine	esm2_t30_150M_UR50D	last_4	cosine
P54839	Q01581	TRUE	0.9976180195808412	1	Embeddings	2	small.fasta.last_4.esm2_t30_150M_UR50D.sequence_embeddings.idx.similarities_cosine	esm2_t30_150M_UR50D	last_4	cosine
P54839	P54868	FALSE	0.996506929397583	2	Embeddings	2	small.fasta.last_4.esm2_t30_150M_UR50D.sequence_embeddings.idx.similarities_cosine	esm2_t30_150M_UR50D	last_4	cosine
P60010	P60709	FALSE	0.9999032020568848	1	Embeddings	7	small.fasta.last_4.esm2_t30_150M_UR50D.sequence_embeddings.idx.similarities_cosine	esm2_t30_150M_UR50D	last_4	cosine
P60010	P63261	FALSE	0.9998931884765624	2	Embeddings	7	small.fasta.last_4.esm2_t30_150M_UR50D.sequence_embeddings.idx.similarities_cosine	esm2_t30_150M_UR50D	last_4	cosine
P60010	Q562R1	TRUE	0.9998764395713806	3	Embeddings	7	small.fasta.last_4.esm2_t30_150M_UR50D.sequence_embeddings.idx.similarities_cosine	esm2_t30_150M_UR50D	last_4	cosine
P60010	P68032	FALSE	0.9998399019241332	4	Embeddings	7	small.fasta.last_4.esm2_t30_150M_UR50D.sequence_embeddings.idx.similarities_cosine	esm2_t30_150M_UR50D	last_4	cosine
P60010	P62736	FALSE	0.9998396635055542	5	Embeddings	7	small.fasta.last_4.esm2_t30_150M_UR50D.sequence_embeddings.idx.similarities_cosine	esm2_t30_150M_UR50D	last_4	cosine
P60010	P63267	TRUE	0.9998335838317872	6	Embeddings	7	small.fasta.last_4.esm2_t30_150M_UR50D.sequence_embeddings.idx.similarities_cosine	esm2_t30_150M_UR50D	last_4	cosine
P60010	P68133	FALSE	0.9998320937156676	7	Embeddings	7	small.fasta.last_4.esm2_t30_150M_UR50D.sequence_embeddings.idx.similarities_cosine	esm2_t30_150M_UR50D	last_4	cosine
Q07478	Q13838	TRUE	0.9981701970100404	1	Embeddings	2	small.fasta.last_4.esm2_t30_150M_UR50D.sequence_embeddings.idx.similarities_cosine	esm2_t30_150M_UR50D	last_4	cosine
Q07478	O00148	FALSE	0.9977053999900818	2	Embeddings	2	small.fasta.last_4.esm2_t30_150M_UR50D.sequence_embeddings.idx.similarities_cosine	esm2_t30_150M_UR50D	last_4	cosine
Q99190	Q5HYJ1	FALSE	0.9947580695152284	1	Embeddings	2	small.fasta.last_4.esm2_t30_150M_UR50D.sequence_embeddings.idx.similarities_cosine	esm2_t30_150M_UR50D	last_4	cosine
Q99190	Q9NZ01	TRUE	0.993480920791626	2	Embeddings	2	small.fasta.last_4.esm2_t30_150M_UR50D.sequence_embeddings.idx.similarities_cosine	esm2_t30_150M_UR50D	last_4	cosine
P00817	Q15181	TRUE	0.9941895008087158	1	SWE Embeddings	2	small.fasta.last_4.esm2_t30_150M_UR50D.sequence_embeddings_swe.idx.similarities_cosine	esm2_t30_150M_UR50D	last_4	cosine
P00817	Q9H2U2	FALSE	0.9762778878211976	2	SWE Embeddings	2	small.fasta.last_4.esm2_t30_150M_UR50D.sequence_embeddings_swe.idx.similarities_cosine	esm2_t30_150M_UR50D	last_4	cosine
P02557	Q9BUF5	FALSE	0.9994508028030396	1	SWE Embeddings	9	small.fasta.last_4.esm2_t30_150M_UR50D.sequence_embeddings_swe.idx.similarities_cosine	esm2_t30_150M_UR50D	last_4	cosine
P02557	Q13509	FALSE	0.9994286298751832	2	SWE Embeddings	9	small.fasta.last_4.esm2_t30_150M_UR50D.sequence_embeddings_swe.idx.similarities_cosine	esm2_t30_150M_UR50D	last_4	cosine
P02557	Q13885	FALSE	0.9993700981140136	3	SWE Embeddings	9	small.fasta.last_4.esm2_t30_150M_UR50D.sequence_embeddings_swe.idx.similarities_cosine	esm2_t30_150M_UR50D	last_4	cosine
P02557	Q9BVA1	FALSE	0.999359667301178	4	SWE Embeddings	9	small.fasta.last_4.esm2_t30_150M_UR50D.sequence_embeddings_swe.idx.similarities_cosine	esm2_t30_150M_UR50D	last_4	cosine
P02557	Q3ZCM7	TRUE	0.9992565512657166	5	SWE Embeddings	9	small.fasta.last_4.esm2_t30_150M_UR50D.sequence_embeddings_swe.idx.similarities_cosine	esm2_t30_150M_UR50D	last_4	cosine
P02557	P68371	FALSE	0.9992152452468872	6	SWE Embeddings	9	small.fasta.last_4.esm2_t30_150M_UR50D.sequence_embeddings_swe.idx.similarities_cosine	esm2_t30_150M_UR50D	last_4	cosine
P02557	P04350	TRUE	0.9991929531097412	7	SWE Embeddings	9	small.fasta.last_4.esm2_t30_150M_UR50D.sequence_embeddings_swe.idx.similarities_cosine	esm2_t30_150M_UR50D	last_4	cosine
P02557	P07437	FALSE	0.9990440011024476	8	SWE Embeddings	9	small.fasta.last_4.esm2_t30_150M_UR50D.sequence_embeddings_swe.idx.similarities_cosine	esm2_t30_150M_UR50D	last_4	cosine
P02557	Q9H4B7	FALSE	0.9989438652992249	9	SWE Embeddings	9	small.fasta.last_4.esm2_t30_150M_UR50D.sequence_embeddings_swe.idx.similarities_cosine	esm2_t30_150M_UR50D	last_4	cosine
P04801	P26639	TRUE	0.9988605976104736	1	SWE Embeddings	2	small.fasta.last_4.esm2_t30_150M_UR50D.sequence_embeddings_swe.idx.similarities_cosine	esm2_t30_150M_UR50D	last_4	cosine
P04801	A2RTX5	FALSE	0.9960774183273317	2	SWE Embeddings	2	small.fasta.last_4.esm2_t30_150M_UR50D.sequence_embeddings_swe.idx.similarities_cosine	esm2_t30_150M_UR50D	last_4	cosine
P05453	Q8IYD1	TRUE	0.986356794834137	1	SWE Embeddings	2	small.fasta.last_4.esm2_t30_150M_UR50D.sequence_embeddings_swe.idx.similarities_cosine	esm2_t30_150M_UR50D	last_4	cosine
P05453	P15170	FALSE	0.9824973940849304	2	SWE Embeddings	2	small.fasta.last_4.esm2_t30_150M_UR50D.sequence_embeddings_swe.idx.similarities_cosine	esm2_t30_150M_UR50D	last_4	cosine
P07263	P49590	FALSE	0.992563784122467	1	SWE Embeddings	2	small.fasta.last_4.esm2_t30_150M_UR50D.sequence_embeddings_swe.idx.similarities_cosine	esm2_t30_150M_UR50D	last_4	cosine
P07263	P12081	TRUE	0.9899173974990844	2	SWE Embeddings	2	small.fasta.last_4.esm2_t30_150M_UR50D.sequence_embeddings_swe.idx.similarities_cosine	esm2_t30_150M_UR50D	last_4	cosine
P07283	Q92871	FALSE	0.9946163892745972	1	SWE Embeddings	2	small.fasta.last_4.esm2_t30_150M_UR50D.sequence_embeddings_swe.idx.similarities_cosine	esm2_t30_150M_UR50D	last_4	cosine
P07283	O15305	TRUE	0.9933905601501464	2	SWE Embeddings	2	small.fasta.last_4.esm2_t30_150M_UR50D.sequence_embeddings_swe.idx.similarities_cosine	esm2_t30_150M_UR50D	last_4	cosine
P07807	Q86XF0	FALSE	0.99646759033203125	1	SWE Embeddings	2	small.fasta.last_4.esm2_t30_150M_UR50D.sequence_embeddings_swe.idx.similarities_cosine	esm2_t30_150M_UR50D	last_4	cosine
P07807	P00374	TRUE	0.9957533478736876	2	SWE Embeddings	2	small.fasta.last_4.esm2_t30_150M_UR50D.sequence_embeddings_swe.idx.similarities_cosine	esm2_t30_150M_UR50D	last_4	cosine
P08964	P12883	FALSE	0.9935146570205688	1	SWE Embeddings	6	small.fasta.last_4.esm2_t30_150M_UR50D.sequence_embeddings_swe.idx.similarities_cosine	esm2_t30_150M_UR50D	last_4	cosine
P08964	Q9UKX2	FALSE	0.9934617280960084	2	SWE Embeddings	6	small.fasta.last_4.esm2_t30_150M_UR50D.sequence_embeddings_swe.idx.similarities_cosine	esm2_t30_150M_UR50D	last_4	cosine
P08964	P12882	TRUE	0.9934217929840088	3	SWE Embeddings	6	small.fasta.last_4.esm2_t30_150M_UR50D.sequence_embeddings_swe.idx.similarities_cosine	esm2_t30_150M_UR50D	last_4	cosine
P08964	P35749	TRUE	0.9920064210891724	4	SWE Embeddings	6	small.fasta.last_4.esm2_t30_150M_UR50D.sequence_embeddings_swe.idx.similarities_cosine	esm2_t30_150M_UR50D	last_4	cosine
P08964	P35580	FALSE	0.9919670820236206	5	SWE Embeddings	6	small.fasta.last_4.esm2_t30_150M_UR50D.sequence_embeddings_swe.idx.similarities_cosine	esm2_t30_150M_UR50D	last_4	cosine
P08964	A7E2Y1	TRUE	0.9904038906097412	6	SWE Embeddings	6	small.fasta.last_4.esm2_t30_150M_UR50D.sequence_embeddings_swe.idx.similarities_cosine	esm2_t30_150M_UR50D	last_4	cosine
P09938	P31350	FALSE	0.9968324303627014	1	SWE Embeddings	2	small.fasta.last_4.esm2_t30_150M_UR50D.sequence_embeddings_swe.idx.similarities_cosine	esm2_t30_150M_UR50D	last_4	cosine
P09938	Q7LG56	TRUE	0.9948813319206238	2	SWE Embeddings	2	small.fasta.last_4.esm2_t30_150M_UR50D.sequence_embeddings_swe.idx.similarities_cosine	esm2_t30_150M_UR50D	last_4	cosine
P11353	Q9LR75	TRUE	0.9747889041900636	1	SWE Embeddings	2	small.fasta.last_4.esm2_t30_150M_UR50D.sequence_embeddings_swe.idx.similarities_cosine	esm2_t30_150M_UR50D	last_4	cosine
P11353	Q93Z96	FALSE	0.9673291444778442	2	SWE Embeddings	2	small.fasta.last_4.esm2_t30_150M_UR50D.sequence_embeddings_swe.idx.similarities_cosine	esm2_t30_150M_UR50D	last_4	cosine
P14742	Q06210	FALSE	0.9992380738258362	1	SWE Embeddings	2	small.fasta.last_4.esm2_t30_150M_UR50D.sequence_embeddings_swe.idx.similarities_cosine	esm2_t30_150M_UR50D	last_4	cosine
P14742	O94808	TRUE	0.9990113973617554	2	SWE Embeddings	2	small.fasta.last_4.esm2_t30_150M_UR50D.sequence_embeddings_swe.idx.similarities_cosine	esm2_t30_150M_UR50D	last_4	cosine
P15496	Q9BXS1	FALSE	0.9915606379508972	1	SWE Embeddings	2	small.fasta.last_4.esm2_t30_150M_UR50D.sequence_embeddings_swe.idx.similarities_cosine	esm2_t30_150M_UR50D	last_4	cosine
P15496	Q13907	TRUE	0.991111159324646	2	SWE Embeddings	2	small.fasta.last_4.esm2_t30_150M_UR50D.sequence_embeddings_swe.idx.similarities_cosine	esm2_t30_150M_UR50D	last_4	cosine
P25342	Q9UH03	TRUE	0.994659960269928	1	SWE Embeddings	2	small.fasta.last_4.esm2_t30_150M_UR50D.sequence_embeddings_swe.idx.similarities_cosine	esm2_t30_150M_UR50D	last_4	cosine
P25342	Q8IYM1	FALSE	0.9920286536216736	2	SWE Embeddings	2	small.fasta.last_4.esm2_t30_150M_UR50D.sequence_embeddings_swe.idx.similarities_cosine	esm2_t30_150M_UR50D	last_4	cosine
P32337	O60518	FALSE	0.9988155364990234	1	SWE Embeddings	2	small.fasta.last_4.esm2_t30_150M_UR50D.sequence_embeddings_swe.idx.similarities_cosine	esm2_t30_150M_UR50D	last_4	cosine
P32337	O00410	TRUE	0.9986363053321838	2	SWE Embeddings	2	small.fasta.last_4.esm2_t30_150M_UR50D.sequence_embeddings_swe.idx.similarities_cosine	esm2_t30_150M_UR50D	last_4	cosine
P32347	P06132	TRUE	0.9978503584861756	1	SWE Embeddings	4	small.fasta.last_4.esm2_t30_150M_UR50D.sequence_embeddings_swe.idx.similarities_cosine	esm2_t30_150M_UR50D	last_4	cosine
P32347	P29680	TRUE	0.9976394176483154	2	SWE Embeddings	4	small.fasta.last_4.esm2_t30_150M_UR50D.sequence_embeddings_swe.idx.similarities_cosine	esm2_t30_150M_UR50D	last_4	cosine
P32347	O22886	FALSE	0.9870125651359558	3	SWE Embeddings	4	small.fasta.last_4.esm2_t30_150M_UR50D.sequence_embeddings_swe.idx.similarities_cosine	esm2_t30_150M_UR50D	last_4	cosine
P32347	Q93ZB6	FALSE	0.9866411089897156	4	SWE Embeddings	4	small.fasta.last_4.esm2_t30_150M_UR50D.sequence_embeddings_swe.idx.similarities_cosine	esm2_t30_150M_UR50D	last_4	cosine
P38221	O95674	TRUE	0.9972004294395448	1	SWE Embeddings	2	small.fasta.last_4.esm2_t30_150M_UR50D.sequence_embeddings_swe.idx.similarities_cosine	esm2_t30_150M_UR50D	last_4	cosine
P38221	Q92903	FALSE	0.9959934949874878	2	SWE Embeddings	2	small.fasta.last_4.esm2_t30_150M_UR50D.sequence_embeddings_swe.idx.similarities_cosine	esm2_t30_150M_UR50D	last_4	cosine
P38523	Q9HAV7	TRUE	0.9927574992179872	1	SWE Embeddings	2	small.fasta.last_4.esm2_t30_150M_UR50D.sequence_embeddings_swe.idx.similarities_cosine	esm2_t30_150M_UR50D	last_4	cosine
P38523	Q8TAA5	FALSE	0.9895607829093932	2	SWE Embeddings	2	small.fasta.last_4.esm2_t30_150M_UR50D.sequence_embeddings_swe.idx.similarities_cosine	esm2_t30_150M_UR50D	last_4	cosine
P40303	O14818	TRUE	0.9971745014190674	1	SWE Embeddings	2	small.fasta.last_4.esm2_t30_150M_UR50D.sequence_embeddings_swe.idx.similarities_cosine	esm2_t30_150M_UR50D	last_4	cosine
P40303	Q8TAA3	FALSE	0.9967501163482666	2	SWE Embeddings	2	small.fasta.last_4.esm2_t30_150M_UR50D.sequence_embeddings_swe.idx.similarities_cosine	esm2_t30_150M_UR50D	last_4	cosine
P40518	Q9BPX5	TRUE	0.9811866283416748	1	SWE Embeddings	2	small.fasta.last_4.esm2_t30_150M_UR50D.sequence_embeddings_swe.idx.similarities_cosine	esm2_t30_150M_UR50D	last_4	cosine
P40518	O15511	FALSE	0.9794967770576476	2	SWE Embeddings	2	small.fasta.last_4.esm2_t30_150M_UR50D.sequence_embeddings_swe.idx.similarities_cosine	esm2_t30_150M_UR50D	last_4	cosine
P40857	Q6Y1H2	TRUE	0.9911261796951294	1	SWE Embeddings	2	small.fasta.last_4.esm2_t30_150M_UR50D.sequence_embeddings_swe.idx.similarities_cosine	esm2_t30_150M_UR50D	last_4	cosine
P40857	B0YJ81	FALSE	0.9821592569351196	2	SWE Embeddings	2	small.fasta.last_4.esm2_t30_150M_UR50D.sequence_embeddings_swe.idx.similarities_cosine	esm2_t30_150M_UR50D	last_4	cosine
P53039	Q969M3	TRUE	0.9952185153961182	1	SWE Embeddings	2	small.fasta.last_4.esm2_t30_150M_UR50D.sequence_embeddings_swe.idx.similarities_cosine	esm2_t30_150M_UR50D	last_4	cosine
P53039	Q8N8F6	FALSE	0.9951144456863404	2	SWE Embeddings	2	small.fasta.last_4.esm2_t30_150M_UR50D.sequence_embeddings_swe.idx.similarities_cosine	esm2_t30_150M_UR50D	last_4	cosine
P53378	Q9NRH3	TRUE	0.9945247769355774	1	SWE Embeddings	2	small.fasta.last_4.esm2_t30_150M_UR50D.sequence_embeddings_swe.idx.similarities_cosine	esm2_t30_150M_UR50D	last_4	cosine
P53378	P23258	FALSE	0.994254231452942	2	SWE Embeddings	2	small.fasta.last_4.esm2_t30_150M_UR50D.sequence_embeddings_swe.idx.similarities_cosine	esm2_t30_150M_UR50D	last_4	cosine
P54839	Q01581	TRUE	0.9964419603347778	1	SWE Embeddings	2	small.fasta.last_4.esm2_t30_150M_UR50D.sequence_embeddings_swe.idx.similarities_cosine	esm2_t30_150M_UR50D	last_4	cosine
P54839	P54868	FALSE	0.9959920644760132	2	SWE Embeddings	2	small.fasta.last_4.esm2_t30_150M_UR50D.sequence_embeddings_swe.idx.similarities_cosine	esm2_t30_150M_UR50D	last_4	cosine
P60010	P60709	FALSE	0.9999018907546996	1	SWE Embeddings	7	small.fasta.last_4.esm2_t30_150M_UR50D.sequence_embeddings_swe.idx.similarities_cosine	esm2_t30_150M_UR50D	last_4	cosine
P60010	P63261	FALSE	0.9998841881752014	2	SWE Embeddings	7	small.fasta.last_4.esm2_t30_150M_UR50D.sequence_embeddings_swe.idx.similarities_cosine	esm2_t30_150M_UR50D	last_4	cosine
P60010	Q562R1	TRUE	0.9998332262039183	3	SWE Embeddings	7	small.fasta.last_4.esm2_t30_150M_UR50D.sequence_embeddings_swe.idx.similarities_cosine	esm2_t30_150M_UR50D	last_4	cosine
P60010	P62736	FALSE	0.9998048543930054	4	SWE Embeddings	7	small.fasta.last_4.esm2_t30_150M_UR50D.sequence_embeddings_swe.idx.similarities_cosine	esm2_t30_150M_UR50D	last_4	cosine
P60010	P63267	TRUE	0.9998046159744264	5	SWE Embeddings	7	small.fasta.last_4.esm2_t30_150M_UR50D.sequence_embeddings_swe.idx.similarities_cosine	esm2_t30_150M_UR50D	last_4	cosine
P60010	P68032	FALSE	0.999801218509674	6	SWE Embeddings	7	small.fasta.last_4.esm2_t30_150M_UR50D.sequence_embeddings_swe.idx.similarities_cosine	esm2_t30_150M_UR50D	last_4	cosine
P60010	P68133	FALSE	0.999793529510498	7	SWE Embeddings	7	small.fasta.last_4.esm2_t30_150M_UR50D.sequence_embeddings_swe.idx.similarities_cosine	esm2_t30_150M_UR50D	last_4	cosine
Q07478	Q13838	TRUE	0.9977193474769592	1	SWE Embeddings	2	small.fasta.last_4.esm2_t30_150M_UR50D.sequence_embeddings_swe.idx.similarities_cosine	esm2_t30_150M_UR50D	last_4	cosine
Q07478	O00148	FALSE	0.9968409538269044	2	SWE Embeddings	2	small.fasta.last_4.esm2_t30_150M_UR50D.sequence_embeddings_swe.idx.similarities_cosine	esm2_t30_150M_UR50D	last_4	cosine
Q99190	Q5HYJ1	FALSE	0.9953731298446656	1	SWE Embeddings	2	small.fasta.last_4.esm2_t30_150M_UR50D.sequence_embeddings_swe.idx.similarities_cosine	esm2_t30_150M_UR50D	last_4	cosine
Q99190	Q9NZ01	TRUE	0.995038628578186	2	SWE Embeddings	2	small.fasta.last_4.esm2_t30_150M_UR50D.sequence_embeddings_swe.idx.similarities_cosine	esm2_t30_150M_UR50D	last_4	cosine
P00817	Q15181	TRUE	0.5170068027210885	1	Sequence Alignment	2	inp9_small_proteome.pairs.align.similarities	esm2_t30_150M_UR50D	last_4	cosine
P00817	Q9H2U2	FALSE	0.4332344213649852	2	Sequence Alignment	2	inp9_small_proteome.pairs.align.similarities	esm2_t30_150M_UR50D	last_4	cosine
P02557	Q9BVA1	FALSE	0.7330415754923414	1	Sequence Alignment	9	inp9_small_proteome.pairs.align.similarities	esm2_t30_150M_UR50D	last_4	cosine
P02557	P68371	FALSE	0.7330415754923414	2	Sequence Alignment	9	inp9_small_proteome.pairs.align.similarities	esm2_t30_150M_UR50D	last_4	cosine
P02557	P07437	FALSE	0.7330415754923414	3	Sequence Alignment	9	inp9_small_proteome.pairs.align.similarities	esm2_t30_150M_UR50D	last_4	cosine
P02557	Q13509	FALSE	0.7320261437908496	4	Sequence Alignment	9	inp9_small_proteome.pairs.align.similarities	esm2_t30_150M_UR50D	last_4	cosine
P02557	Q13885	FALSE	0.7308533916849015	5	Sequence Alignment	9	inp9_small_proteome.pairs.align.similarities	esm2_t30_150M_UR50D	last_4	cosine
P02557	P04350	TRUE	0.7304347826086957	6	Sequence Alignment	9	inp9_small_proteome.pairs.align.similarities	esm2_t30_150M_UR50D	last_4	cosine
P02557	Q9BUF5	FALSE	0.7264770240700219	7	Sequence Alignment	9	inp9_small_proteome.pairs.align.similarities	esm2_t30_150M_UR50D	last_4	cosine
P02557	Q3ZCM7	TRUE	0.7008733624454149	8	Sequence Alignment	9	inp9_small_proteome.pairs.align.similarities	esm2_t30_150M_UR50D	last_4	cosine
P02557	Q9H4B7	FALSE	0.6623093681917211	9	Sequence Alignment	9	inp9_small_proteome.pairs.align.similarities	esm2_t30_150M_UR50D	last_4	cosine
P04801	P26639	TRUE	0.5369127516778524	1	Sequence Alignment	2	inp9_small_proteome.pairs.align.similarities	esm2_t30_150M_UR50D	last_4	cosine
P04801	A2RTX5	FALSE	0.4733009708737864	2	Sequence Alignment	2	inp9_small_proteome.pairs.align.similarities	esm2_t30_150M_UR50D	last_4	cosine
P05453	Q8IYD1	TRUE	0.4088952654232424	1	Sequence Alignment	2	inp9_small_proteome.pairs.align.similarities	esm2_t30_150M_UR50D	last_4	cosine
P05453	P15170	FALSE	0.3851744186046512	2	Sequence Alignment	2	inp9_small_proteome.pairs.align.similarities	esm2_t30_150M_UR50D	last_4	cosine
P07263	P12081	TRUE	0.4556962025316455	1	Sequence Alignment	2	inp9_small_proteome.pairs.align.similarities	esm2_t30_150M_UR50D	last_4	cosine
P07263	P49590	FALSE	0.4061930783242258	2	Sequence Alignment	2	inp9_small_proteome.pairs.align.similarities	esm2_t30_150M_UR50D	last_4	cosine
P07283	O15305	TRUE	0.5686274509803921	1	Sequence Alignment	2	inp9_small_proteome.pairs.align.similarities	esm2_t30_150M_UR50D	last_4	cosine
P07283	Q92871	FALSE	0.5381679389312977	2	Sequence Alignment	2	inp9_small_proteome.pairs.align.similarities	esm2_t30_150M_UR50D	last_4	cosine
P07807	P00374	TRUE	0.2922374429223744	1	Sequence Alignment	2	inp9_small_proteome.pairs.align.similarities	esm2_t30_150M_UR50D	last_4	cosine
P07807	Q86XF0	FALSE	0.2831858407079646	2	Sequence Alignment	2	inp9_small_proteome.pairs.align.similarities	esm2_t30_150M_UR50D	last_4	cosine
P08964	P35580	FALSE	0.2971979788700046	1	Sequence Alignment	6	inp9_small_proteome.pairs.align.similarities	esm2_t30_150M_UR50D	last_4	cosine
P08964	P35749	TRUE	0.2879506641366224	2	Sequence Alignment	6	inp9_small_proteome.pairs.align.similarities	esm2_t30_150M_UR50D	last_4	cosine
P08964	P12883	FALSE	0.2854477611940298	3	Sequence Alignment	6	inp9_small_proteome.pairs.align.similarities	esm2_t30_150M_UR50D	last_4	cosine
P08964	P12882	TRUE	0.2787114845938375	4	Sequence Alignment	6	inp9_small_proteome.pairs.align.similarities	esm2_t30_150M_UR50D	last_4	cosine
P08964	Q9UKX2	FALSE	0.2737430167597765	5	Sequence Alignment	6	inp9_small_proteome.pairs.align.similarities	esm2_t30_150M_UR50D	last_4	cosine
P08964	A7E2Y1	TRUE	0.2690004606172271	6	Sequence Alignment	6	inp9_small_proteome.pairs.align.similarities	esm2_t30_150M_UR50D	last_4	cosine
P09938	P31350	FALSE	0.5823095823095823	1	Sequence Alignment	2	inp9_small_proteome.pairs.align.similarities	esm2_t30_150M_UR50D	last_4	cosine
P09938	Q7LG56	TRUE	0.568922305764411	2	Sequence Alignment	2	inp9_small_proteome.pairs.align.similarities	esm2_t30_150M_UR50D	last_4	cosine
P11353	Q9LR75	TRUE	0.425	1	Sequence Alignment	2	inp9_small_proteome.pairs.align.similarities	esm2_t30_150M_UR50D	last_4	cosine
P11353	Q93Z96	FALSE	0.1875	2	Sequence Alignment	2	inp9_small_proteome.pairs.align.similarities	esm2_t30_150M_UR50D	last_4	cosine
P14742	O94808	TRUE	0.5554016620498615	1	Sequence Alignment	2	inp9_small_proteome.pairs.align.similarities	esm2_t30_150M_UR50D	last_4	cosine
P14742	Q06210	FALSE	0.5402455661664393	2	Sequence Alignment	2	inp9_small_proteome.pairs.align.similarities	esm2_t30_150M_UR50D	last_4	cosine
P15496	Q13907	TRUE	0.4123711340206185	1	Sequence Alignment	2	inp9_small_proteome.pairs.align.similarities	esm2_t30_150M_UR50D	last_4	cosine
P15496	Q9BXS1	FALSE	0.3230240549828179	2	Sequence Alignment	2	inp9_small_proteome.pairs.align.similarities	esm2_t30_150M_UR50D	last_4	cosine
P25342	Q9UH03	TRUE	0.3950276243093922	1	Sequence Alignment	2	inp9_small_proteome.pairs.align.similarities	esm2_t30_150M_UR50D	last_4	cosine
P25342	Q8IYM1	FALSE	0.3928571428571428	2	Sequence Alignment	2	inp9_small_proteome.pairs.align.similarities	esm2_t30_150M_UR50D	last_4	cosine
P32337	O00410	TRUE	0.2874779541446208	1	Sequence Alignment	2	inp9_small_proteome.pairs.align.similarities	esm2_t30_150M_UR50D	last_4	cosine
P32337	O60518	FALSE	0.2773972602739726	2	Sequence Alignment	2	inp9_small_proteome.pairs.align.similarities	esm2_t30_150M_UR50D	last_4	cosine
P32347	P06132	TRUE	0.4986595174262734	1	Sequence Alignment	4	inp9_small_proteome.pairs.align.similarities	esm2_t30_150M_UR50D	last_4	cosine
P32347	P29680	TRUE	0.3638743455497382	2	Sequence Alignment	4	inp9_small_proteome.pairs.align.similarities	esm2_t30_150M_UR50D	last_4	cosine
P32347	O22886	FALSE	0.3218673218673218	3	Sequence Alignment	4	inp9_small_proteome.pairs.align.similarities	esm2_t30_150M_UR50D	last_4	cosine
P32347	Q93ZB6	FALSE	0.2505800464037123	4	Sequence Alignment	4	inp9_small_proteome.pairs.align.similarities	esm2_t30_150M_UR50D	last_4	cosine
P38221	Q92903	FALSE	0.3484536082474226	1	Sequence Alignment	2	inp9_small_proteome.pairs.align.similarities	esm2_t30_150M_UR50D	last_4	cosine
P38221	O95674	TRUE	0.3376344086021505	2	Sequence Alignment	2	inp9_small_proteome.pairs.align.similarities	esm2_t30_150M_UR50D	last_4	cosine
P38523	Q9HAV7	TRUE	0.3361702127659574	1	Sequence Alignment	2	inp9_small_proteome.pairs.align.similarities	esm2_t30_150M_UR50D	last_4	cosine
P38523	Q8TAA5	FALSE	0.2622950819672131	2	Sequence Alignment	2	inp9_small_proteome.pairs.align.similarities	esm2_t30_150M_UR50D	last_4	cosine
P40303	O14818	TRUE	0.5708661417322834	1	Sequence Alignment	2	inp9_small_proteome.pairs.align.similarities	esm2_t30_150M_UR50D	last_4	cosine
P40303	Q8TAA3	FALSE	0.5325670498084292	2	Sequence Alignment	2	inp9_small_proteome.pairs.align.similarities	esm2_t30_150M_UR50D	last_4	cosine
P40518	Q9BPX5	TRUE	0.28125	1	Sequence Alignment	2	inp9_small_proteome.pairs.align.similarities	esm2_t30_150M_UR50D	last_4	cosine
P40518	O15511	FALSE	0.2631578947368421	2	Sequence Alignment	2	inp9_small_proteome.pairs.align.similarities	esm2_t30_150M_UR50D	last_4	cosine
P40857	Q6Y1H2	TRUE	0.2862453531598513	1	Sequence Alignment	2	inp9_small_proteome.pairs.align.similarities	esm2_t30_150M_UR50D	last_4	cosine
P40857	B0YJ81	FALSE	0.2550335570469799	2	Sequence Alignment	2	inp9_small_proteome.pairs.align.similarities	esm2_t30_150M_UR50D	last_4	cosine
P53039	Q969M3	TRUE	0.3272727272727272	1	Sequence Alignment	2	inp9_small_proteome.pairs.align.similarities	esm2_t30_150M_UR50D	last_4	cosine
P53039	Q8N8F6	FALSE	0.3137931034482759	2	Sequence Alignment	2	inp9_small_proteome.pairs.align.similarities	esm2_t30_150M_UR50D	last_4	cosine
P53378	Q9NRH3	TRUE	0.3866943866943867	1	Sequence Alignment	2	inp9_small_proteome.pairs.align.similarities	esm2_t30_150M_UR50D	last_4	cosine
P53378	P23258	FALSE	0.3804573804573805	2	Sequence Alignment	2	inp9_small_proteome.pairs.align.similarities	esm2_t30_150M_UR50D	last_4	cosine
P54839	P54868	FALSE	0.4091778202676864	1	Sequence Alignment	2	inp9_small_proteome.pairs.align.similarities	esm2_t30_150M_UR50D	last_4	cosine
P54839	Q01581	TRUE	0.4035714285714286	2	Sequence Alignment	2	inp9_small_proteome.pairs.align.similarities	esm2_t30_150M_UR50D	last_4	cosine
P60010	P63261	FALSE	0.8906666666666667	1	Sequence Alignment	7	inp9_small_proteome.pairs.align.similarities	esm2_t30_150M_UR50D	last_4	cosine
P60010	P60709	FALSE	0.888	2	Sequence Alignment	7	inp9_small_proteome.pairs.align.similarities	esm2_t30_150M_UR50D	last_4	cosine
P60010	P68032	FALSE	0.8673740053050398	3	Sequence Alignment	7	inp9_small_proteome.pairs.align.similarities	esm2_t30_150M_UR50D	last_4	cosine
P60010	P68133	FALSE	0.8647214854111406	4	Sequence Alignment	7	inp9_small_proteome.pairs.align.similarities	esm2_t30_150M_UR50D	last_4	cosine
P60010	P63267	TRUE	0.8643617021276596	5	Sequence Alignment	7	inp9_small_proteome.pairs.align.similarities	esm2_t30_150M_UR50D	last_4	cosine
P60010	P62736	FALSE	0.8620689655172413	6	Sequence Alignment	7	inp9_small_proteome.pairs.align.similarities	esm2_t30_150M_UR50D	last_4	cosine
P60010	Q562R1	TRUE	0.8297872340425532	7	Sequence Alignment	7	inp9_small_proteome.pairs.align.similarities	esm2_t30_150M_UR50D	last_4	cosine
Q07478	Q13838	TRUE	0.6169265033407573	1	Sequence Alignment	2	inp9_small_proteome.pairs.align.similarities	esm2_t30_150M_UR50D	last_4	cosine
Q07478	O00148	FALSE	0.6057906458797327	2	Sequence Alignment	2	inp9_small_proteome.pairs.align.similarities	esm2_t30_150M_UR50D	last_4	cosine
Q99190	Q9NZ01	TRUE	0.2759643916913946	1	Sequence Alignment	2	inp9_small_proteome.pairs.align.similarities	esm2_t30_150M_UR50D	last_4	cosine
Q99190	Q5HYJ1	FALSE	0.2532637075718015	2	Sequence Alignment	2	inp9_small_proteome.pairs.align.similarities	esm2_t30_150M_UR50D	last_4	cosine
P00817	Q15181	TRUE	0.9945172667503356	1	Embeddings	2	small.fasta.last_8.esm2_t30_150M_UR50D.sequence_embeddings.idx.similarities_cosine	esm2_t30_150M_UR50D	last_8	cosine
P00817	Q9H2U2	FALSE	0.9715047478675842	2	Embeddings	2	small.fasta.last_8.esm2_t30_150M_UR50D.sequence_embeddings.idx.similarities_cosine	esm2_t30_150M_UR50D	last_8	cosine
P02557	Q13509	FALSE	0.9997483491897584	1	Embeddings	9	small.fasta.last_8.esm2_t30_150M_UR50D.sequence_embeddings.idx.similarities_cosine	esm2_t30_150M_UR50D	last_8	cosine
P02557	Q9BUF5	FALSE	0.9996904134750366	2	Embeddings	9	small.fasta.last_8.esm2_t30_150M_UR50D.sequence_embeddings.idx.similarities_cosine	esm2_t30_150M_UR50D	last_8	cosine
P02557	Q9BVA1	FALSE	0.9996587634086608	3	Embeddings	9	small.fasta.last_8.esm2_t30_150M_UR50D.sequence_embeddings.idx.similarities_cosine	esm2_t30_150M_UR50D	last_8	cosine
P02557	Q13885	FALSE	0.9996584057807922	4	Embeddings	9	small.fasta.last_8.esm2_t30_150M_UR50D.sequence_embeddings.idx.similarities_cosine	esm2_t30_150M_UR50D	last_8	cosine
P02557	P68371	FALSE	0.9996020793914796	5	Embeddings	9	small.fasta.last_8.esm2_t30_150M_UR50D.sequence_embeddings.idx.similarities_cosine	esm2_t30_150M_UR50D	last_8	cosine
P02557	P04350	TRUE	0.9995895624160768	6	Embeddings	9	small.fasta.last_8.esm2_t30_150M_UR50D.sequence_embeddings.idx.similarities_cosine	esm2_t30_150M_UR50D	last_8	cosine
P02557	Q3ZCM7	TRUE	0.9995691776275636	7	Embeddings	9	small.fasta.last_8.esm2_t30_150M_UR50D.sequence_embeddings.idx.similarities_cosine	esm2_t30_150M_UR50D	last_8	cosine
P02557	Q9H4B7	FALSE	0.999562442302704	8	Embeddings	9	small.fasta.last_8.esm2_t30_150M_UR50D.sequence_embeddings.idx.similarities_cosine	esm2_t30_150M_UR50D	last_8	cosine
P02557	P07437	FALSE	0.9995459318161012	9	Embeddings	9	small.fasta.last_8.esm2_t30_150M_UR50D.sequence_embeddings.idx.similarities_cosine	esm2_t30_150M_UR50D	last_8	cosine
P04801	P26639	TRUE	0.9992372393608092	1	Embeddings	2	small.fasta.last_8.esm2_t30_150M_UR50D.sequence_embeddings.idx.similarities_cosine	esm2_t30_150M_UR50D	last_8	cosine
P04801	A2RTX5	FALSE	0.9972438216209412	2	Embeddings	2	small.fasta.last_8.esm2_t30_150M_UR50D.sequence_embeddings.idx.similarities_cosine	esm2_t30_150M_UR50D	last_8	cosine
P05453	Q8IYD1	TRUE	0.9883735179901124	1	Embeddings	2	small.fasta.last_8.esm2_t30_150M_UR50D.sequence_embeddings.idx.similarities_cosine	esm2_t30_150M_UR50D	last_8	cosine
P05453	P15170	FALSE	0.9809368252754213	2	Embeddings	2	small.fasta.last_8.esm2_t30_150M_UR50D.sequence_embeddings.idx.similarities_cosine	esm2_t30_150M_UR50D	last_8	cosine
P07263	P49590	FALSE	0.9964627623558044	1	Embeddings	2	small.fasta.last_8.esm2_t30_150M_UR50D.sequence_embeddings.idx.similarities_cosine	esm2_t30_150M_UR50D	last_8	cosine
P07263	P12081	TRUE	0.9947175979614258	2	Embeddings	2	small.fasta.last_8.esm2_t30_150M_UR50D.sequence_embeddings.idx.similarities_cosine	esm2_t30_150M_UR50D	last_8	cosine
P07283	Q92871	FALSE	0.9980065226554872	1	Embeddings	2	small.fasta.last_8.esm2_t30_150M_UR50D.sequence_embeddings.idx.similarities_cosine	esm2_t30_150M_UR50D	last_8	cosine
P07283	O15305	TRUE	0.9979541897773744	2	Embeddings	2	small.fasta.last_8.esm2_t30_150M_UR50D.sequence_embeddings.idx.similarities_cosine	esm2_t30_150M_UR50D	last_8	cosine
P07807	Q86XF0	FALSE	0.997178852558136	1	Embeddings	2	small.fasta.last_8.esm2_t30_150M_UR50D.sequence_embeddings.idx.similarities_cosine	esm2_t30_150M_UR50D	last_8	cosine
P07807	P00374	TRUE	0.9968608617782592	2	Embeddings	2	small.fasta.last_8.esm2_t30_150M_UR50D.sequence_embeddings.idx.similarities_cosine	esm2_t30_150M_UR50D	last_8	cosine
P08964	Q9UKX2	FALSE	0.9950287342071532	1	Embeddings	6	small.fasta.last_8.esm2_t30_150M_UR50D.sequence_embeddings.idx.similarities_cosine	esm2_t30_150M_UR50D	last_8	cosine
P08964	P12883	FALSE	0.9949876070022584	2	Embeddings	6	small.fasta.last_8.esm2_t30_150M_UR50D.sequence_embeddings.idx.similarities_cosine	esm2_t30_150M_UR50D	last_8	cosine
P08964	P12882	TRUE	0.9949026107788086	3	Embeddings	6	small.fasta.last_8.esm2_t30_150M_UR50D.sequence_embeddings.idx.similarities_cosine	esm2_t30_150M_UR50D	last_8	cosine
P08964	P35749	TRUE	0.9936252236366272	4	Embeddings	6	small.fasta.last_8.esm2_t30_150M_UR50D.sequence_embeddings.idx.similarities_cosine	esm2_t30_150M_UR50D	last_8	cosine
P08964	P35580	FALSE	0.9934543371200562	5	Embeddings	6	small.fasta.last_8.esm2_t30_150M_UR50D.sequence_embeddings.idx.similarities_cosine	esm2_t30_150M_UR50D	last_8	cosine
P08964	A7E2Y1	TRUE	0.9933590888977052	6	Embeddings	6	small.fasta.last_8.esm2_t30_150M_UR50D.sequence_embeddings.idx.similarities_cosine	esm2_t30_150M_UR50D	last_8	cosine
P09938	P31350	FALSE	0.998284101486206	1	Embeddings	2	small.fasta.last_8.esm2_t30_150M_UR50D.sequence_embeddings.idx.similarities_cosine	esm2_t30_150M_UR50D	last_8	cosine
P09938	Q7LG56	TRUE	0.996851086616516	2	Embeddings	2	small.fasta.last_8.esm2_t30_150M_UR50D.sequence_embeddings.idx.similarities_cosine	esm2_t30_150M_UR50D	last_8	cosine
P11353	Q9LR75	TRUE	0.9787853956222534	1	Embeddings	2	small.fasta.last_8.esm2_t30_150M_UR50D.sequence_embeddings.idx.similarities_cosine	esm2_t30_150M_UR50D	last_8	cosine
P11353	Q93Z96	FALSE	0.9697566032409668	2	Embeddings	2	small.fasta.last_8.esm2_t30_150M_UR50D.sequence_embeddings.idx.similarities_cosine	esm2_t30_150M_UR50D	last_8	cosine
P14742	Q06210	FALSE	0.9992130398750304	1	Embeddings	2	small.fasta.last_8.esm2_t30_150M_UR50D.sequence_embeddings.idx.similarities_cosine	esm2_t30_150M_UR50D	last_8	cosine
P14742	O94808	TRUE	0.9986376166343688	2	Embeddings	2	small.fasta.last_8.esm2_t30_150M_UR50D.sequence_embeddings.idx.similarities_cosine	esm2_t30_150M_UR50D	last_8	cosine
P15496	Q9BXS1	FALSE	0.9917874336242676	1	Embeddings	2	small.fasta.last_8.esm2_t30_150M_UR50D.sequence_embeddings.idx.similarities_cosine	esm2_t30_150M_UR50D	last_8	cosine
P15496	Q13907	TRUE	0.9911613464355468	2	Embeddings	2	small.fasta.last_8.esm2_t30_150M_UR50D.sequence_embeddings.idx.similarities_cosine	esm2_t30_150M_UR50D	last_8	cosine
P25342	Q9UH03	TRUE	0.9966864585876464	1	Embeddings	2	small.fasta.last_8.esm2_t30_150M_UR50D.sequence_embeddings.idx.similarities_cosine	esm2_t30_150M_UR50D	last_8	cosine
P25342	Q8IYM1	FALSE	0.995467245578766	2	Embeddings	2	small.fasta.last_8.esm2_t30_150M_UR50D.sequence_embeddings.idx.similarities_cosine	esm2_t30_150M_UR50D	last_8	cosine
P32337	O60518	FALSE	0.9991990923881532	1	Embeddings	2	small.fasta.last_8.esm2_t30_150M_UR50D.sequence_embeddings.idx.similarities_cosine	esm2_t30_150M_UR50D	last_8	cosine
P32337	O00410	TRUE	0.9990140199661256	2	Embeddings	2	small.fasta.last_8.esm2_t30_150M_UR50D.sequence_embeddings.idx.similarities_cosine	esm2_t30_150M_UR50D	last_8	cosine
P32347	P06132	TRUE	0.9987643957138062	1	Embeddings	4	small.fasta.last_8.esm2_t30_150M_UR50D.sequence_embeddings.idx.similarities_cosine	esm2_t30_150M_UR50D	last_8	cosine
P32347	P29680	TRUE	0.998669445514679	2	Embeddings	4	small.fasta.last_8.esm2_t30_150M_UR50D.sequence_embeddings.idx.similarities_cosine	esm2_t30_150M_UR50D	last_8	cosine
P32347	O22886	FALSE	0.9936477541923524	3	Embeddings	4	small.fasta.last_8.esm2_t30_150M_UR50D.sequence_embeddings.idx.similarities_cosine	esm2_t30_150M_UR50D	last_8	cosine
P32347	Q93ZB6	FALSE	0.9904688596725464	4	Embeddings	4	small.fasta.last_8.esm2_t30_150M_UR50D.sequence_embeddings.idx.similarities_cosine	esm2_t30_150M_UR50D	last_8	cosine
P38221	O95674	TRUE	0.9981054663658142	1	Embeddings	2	small.fasta.last_8.esm2_t30_150M_UR50D.sequence_embeddings.idx.similarities_cosine	esm2_t30_150M_UR50D	last_8	cosine
P38221	Q92903	FALSE	0.9973934292793274	2	Embeddings	2	small.fasta.last_8.esm2_t30_150M_UR50D.sequence_embeddings.idx.similarities_cosine	esm2_t30_150M_UR50D	last_8	cosine
P38523	Q9HAV7	TRUE	0.9959097504615784	1	Embeddings	2	small.fasta.last_8.esm2_t30_150M_UR50D.sequence_embeddings.idx.similarities_cosine	esm2_t30_150M_UR50D	last_8	cosine
P38523	Q8TAA5	FALSE	0.9932981133461	2	Embeddings	2	small.fasta.last_8.esm2_t30_150M_UR50D.sequence_embeddings.idx.similarities_cosine	esm2_t30_150M_UR50D	last_8	cosine
P40303	O14818	TRUE	0.9989444017410278	1	Embeddings	2	small.fasta.last_8.esm2_t30_150M_UR50D.sequence_embeddings.idx.similarities_cosine	esm2_t30_150M_UR50D	last_8	cosine
P40303	Q8TAA3	FALSE	0.9984191656112672	2	Embeddings	2	small.fasta.last_8.esm2_t30_150M_UR50D.sequence_embeddings.idx.similarities_cosine	esm2_t30_150M_UR50D	last_8	cosine
P40518	Q9BPX5	TRUE	0.9784175157546996	1	Embeddings	2	small.fasta.last_8.esm2_t30_150M_UR50D.sequence_embeddings.idx.similarities_cosine	esm2_t30_150M_UR50D	last_8	cosine
P40518	O15511	FALSE	0.97469961643219	2	Embeddings	2	small.fasta.last_8.esm2_t30_150M_UR50D.sequence_embeddings.idx.similarities_cosine	esm2_t30_150M_UR50D	last_8	cosine
P40857	Q6Y1H2	TRUE	0.994301974773407	1	Embeddings	2	small.fasta.last_8.esm2_t30_150M_UR50D.sequence_embeddings.idx.similarities_cosine	esm2_t30_150M_UR50D	last_8	cosine
P40857	B0YJ81	FALSE	0.9834083914756776	2	Embeddings	2	small.fasta.last_8.esm2_t30_150M_UR50D.sequence_embeddings.idx.similarities_cosine	esm2_t30_150M_UR50D	last_8	cosine
P53039	Q8N8F6	FALSE	0.9942005276679992	1	Embeddings	2	small.fasta.last_8.esm2_t30_150M_UR50D.sequence_embeddings.idx.similarities_cosine	esm2_t30_150M_UR50D	last_8	cosine
P53039	Q969M3	TRUE	0.99348646402359	2	Embeddings	2	small.fasta.last_8.esm2_t30_150M_UR50D.sequence_embeddings.idx.similarities_cosine	esm2_t30_150M_UR50D	last_8	cosine
P53378	Q9NRH3	TRUE	0.9955941438674928	1	Embeddings	2	small.fasta.last_8.esm2_t30_150M_UR50D.sequence_embeddings.idx.similarities_cosine	esm2_t30_150M_UR50D	last_8	cosine
P53378	P23258	FALSE	0.9954511523246764	2	Embeddings	2	small.fasta.last_8.esm2_t30_150M_UR50D.sequence_embeddings.idx.similarities_cosine	esm2_t30_150M_UR50D	last_8	cosine
P54839	Q01581	TRUE	0.9979774951934814	1	Embeddings	2	small.fasta.last_8.esm2_t30_150M_UR50D.sequence_embeddings.idx.similarities_cosine	esm2_t30_150M_UR50D	last_8	cosine
P54839	P54868	FALSE	0.9970899224281312	2	Embeddings	2	small.fasta.last_8.esm2_t30_150M_UR50D.sequence_embeddings.idx.similarities_cosine	esm2_t30_150M_UR50D	last_8	cosine
P60010	P60709	FALSE	0.9999242424964904	1	Embeddings	7	small.fasta.last_8.esm2_t30_150M_UR50D.sequence_embeddings.idx.similarities_cosine	esm2_t30_150M_UR50D	last_8	cosine
P60010	P63261	FALSE	0.999915897846222	2	Embeddings	7	small.fasta.last_8.esm2_t30_150M_UR50D.sequence_embeddings.idx.similarities_cosine	esm2_t30_150M_UR50D	last_8	cosine
P60010	Q562R1	TRUE	0.9999045133590698	3	Embeddings	7	small.fasta.last_8.esm2_t30_150M_UR50D.sequence_embeddings.idx.similarities_cosine	esm2_t30_150M_UR50D	last_8	cosine
P60010	P68032	FALSE	0.9998583793640136	4	Embeddings	7	small.fasta.last_8.esm2_t30_150M_UR50D.sequence_embeddings.idx.similarities_cosine	esm2_t30_150M_UR50D	last_8	cosine
P60010	P68133	FALSE	0.9998540282249452	5	Embeddings	7	small.fasta.last_8.esm2_t30_150M_UR50D.sequence_embeddings.idx.similarities_cosine	esm2_t30_150M_UR50D	last_8	cosine
P60010	P62736	FALSE	0.999852180480957	6	Embeddings	7	small.fasta.last_8.esm2_t30_150M_UR50D.sequence_embeddings.idx.similarities_cosine	esm2_t30_150M_UR50D	last_8	cosine
P60010	P63267	TRUE	0.9998499751091005	7	Embeddings	7	small.fasta.last_8.esm2_t30_150M_UR50D.sequence_embeddings.idx.similarities_cosine	esm2_t30_150M_UR50D	last_8	cosine
Q07478	Q13838	TRUE	0.9984865188598632	1	Embeddings	2	small.fasta.last_8.esm2_t30_150M_UR50D.sequence_embeddings.idx.similarities_cosine	esm2_t30_150M_UR50D	last_8	cosine
Q07478	O00148	FALSE	0.9981876015663148	2	Embeddings	2	small.fasta.last_8.esm2_t30_150M_UR50D.sequence_embeddings.idx.similarities_cosine	esm2_t30_150M_UR50D	last_8	cosine
Q99190	Q9NZ01	TRUE	0.9955180287361144	1	Embeddings	2	small.fasta.last_8.esm2_t30_150M_UR50D.sequence_embeddings.idx.similarities_cosine	esm2_t30_150M_UR50D	last_8	cosine
Q99190	Q5HYJ1	FALSE	0.9949367642402648	2	Embeddings	2	small.fasta.last_8.esm2_t30_150M_UR50D.sequence_embeddings.idx.similarities_cosine	esm2_t30_150M_UR50D	last_8	cosine
P00817	Q15181	TRUE	0.9946843385696412	1	SWE Embeddings	2	small.fasta.last_8.esm2_t30_150M_UR50D.sequence_embeddings_swe.idx.similarities_cosine	esm2_t30_150M_UR50D	last_8	cosine
P00817	Q9H2U2	FALSE	0.9771422147750854	2	SWE Embeddings	2	small.fasta.last_8.esm2_t30_150M_UR50D.sequence_embeddings_swe.idx.similarities_cosine	esm2_t30_150M_UR50D	last_8	cosine
P02557	Q9BUF5	FALSE	0.9995579123497008	1	SWE Embeddings	9	small.fasta.last_8.esm2_t30_150M_UR50D.sequence_embeddings_swe.idx.similarities_cosine	esm2_t30_150M_UR50D	last_8	cosine
P02557	Q13509	FALSE	0.999545693397522	2	SWE Embeddings	9	small.fasta.last_8.esm2_t30_150M_UR50D.sequence_embeddings_swe.idx.similarities_cosine	esm2_t30_150M_UR50D	last_8	cosine
P02557	Q13885	FALSE	0.9995148181915284	3	SWE Embeddings	9	small.fasta.last_8.esm2_t30_150M_UR50D.sequence_embeddings_swe.idx.similarities_cosine	esm2_t30_150M_UR50D	last_8	cosine
P02557	Q9BVA1	FALSE	0.9995128512382508	4	SWE Embeddings	9	small.fasta.last_8.esm2_t30_150M_UR50D.sequence_embeddings_swe.idx.similarities_cosine	esm2_t30_150M_UR50D	last_8	cosine
P02557	Q3ZCM7	TRUE	0.9994235634803772	5	SWE Embeddings	9	small.fasta.last_8.esm2_t30_150M_UR50D.sequence_embeddings_swe.idx.similarities_cosine	esm2_t30_150M_UR50D	last_8	cosine
P02557	P68371	FALSE	0.9994205236434937	6	SWE Embeddings	9	small.fasta.last_8.esm2_t30_150M_UR50D.sequence_embeddings_swe.idx.similarities_cosine	esm2_t30_150M_UR50D	last_8	cosine
P02557	P04350	TRUE	0.9993967413902284	7	SWE Embeddings	9	small.fasta.last_8.esm2_t30_150M_UR50D.sequence_embeddings_swe.idx.similarities_cosine	esm2_t30_150M_UR50D	last_8	cosine
P02557	P07437	FALSE	0.9993225336074828	8	SWE Embeddings	9	small.fasta.last_8.esm2_t30_150M_UR50D.sequence_embeddings_swe.idx.similarities_cosine	esm2_t30_150M_UR50D	last_8	cosine
P02557	Q9H4B7	FALSE	0.9991627931594848	9	SWE Embeddings	9	small.fasta.last_8.esm2_t30_150M_UR50D.sequence_embeddings_swe.idx.similarities_cosine	esm2_t30_150M_UR50D	last_8	cosine
P04801	P26639	TRUE	0.9991999864578248	1	SWE Embeddings	2	small.fasta.last_8.esm2_t30_150M_UR50D.sequence_embeddings_swe.idx.similarities_cosine	esm2_t30_150M_UR50D	last_8	cosine
P04801	A2RTX5	FALSE	0.9970024228096008	2	SWE Embeddings	2	small.fasta.last_8.esm2_t30_150M_UR50D.sequence_embeddings_swe.idx.similarities_cosine	esm2_t30_150M_UR50D	last_8	cosine
P05453	Q8IYD1	TRUE	0.9892062544822692	1	SWE Embeddings	2	small.fasta.last_8.esm2_t30_150M_UR50D.sequence_embeddings_swe.idx.similarities_cosine	esm2_t30_150M_UR50D	last_8	cosine
P05453	P15170	FALSE	0.9848749041557312	2	SWE Embeddings	2	small.fasta.last_8.esm2_t30_150M_UR50D.sequence_embeddings_swe.idx.similarities_cosine	esm2_t30_150M_UR50D	last_8	cosine
P07263	P49590	FALSE	0.995229423046112	1	SWE Embeddings	2	small.fasta.last_8.esm2_t30_150M_UR50D.sequence_embeddings_swe.idx.similarities_cosine	esm2_t30_150M_UR50D	last_8	cosine
P07263	P12081	TRUE	0.9918487071990968	2	SWE Embeddings	2	small.fasta.last_8.esm2_t30_150M_UR50D.sequence_embeddings_swe.idx.similarities_cosine	esm2_t30_150M_UR50D	last_8	cosine
P07283	Q92871	FALSE	0.9956247210502625	1	SWE Embeddings	2	small.fasta.last_8.esm2_t30_150M_UR50D.sequence_embeddings_swe.idx.similarities_cosine	esm2_t30_150M_UR50D	last_8	cosine
P07283	O15305	TRUE	0.9953112602233888	2	SWE Embeddings	2	small.fasta.last_8.esm2_t30_150M_UR50D.sequence_embeddings_swe.idx.similarities_cosine	esm2_t30_150M_UR50D	last_8	cosine
P07807	Q86XF0	FALSE	0.9973031282424928	1	SWE Embeddings	2	small.fasta.last_8.esm2_t30_150M_UR50D.sequence_embeddings_swe.idx.similarities_cosine	esm2_t30_150M_UR50D	last_8	cosine
P07807	P00374	TRUE	0.996664583683014	2	SWE Embeddings	2	small.fasta.last_8.esm2_t30_150M_UR50D.sequence_embeddings_swe.idx.similarities_cosine	esm2_t30_150M_UR50D	last_8	cosine
P08964	Q9UKX2	FALSE	0.9948666095733644	1	SWE Embeddings	6	small.fasta.last_8.esm2_t30_150M_UR50D.sequence_embeddings_swe.idx.similarities_cosine	esm2_t30_150M_UR50D	last_8	cosine
P08964	P12883	FALSE	0.9948545098304749	2	SWE Embeddings	6	small.fasta.last_8.esm2_t30_150M_UR50D.sequence_embeddings_swe.idx.similarities_cosine	esm2_t30_150M_UR50D	last_8	cosine
P08964	P12882	TRUE	0.994744837284088	3	SWE Embeddings	6	small.fasta.last_8.esm2_t30_150M_UR50D.sequence_embeddings_swe.idx.similarities_cosine	esm2_t30_150M_UR50D	last_8	cosine
P08964	P35749	TRUE	0.99355810880661	4	SWE Embeddings	6	small.fasta.last_8.esm2_t30_150M_UR50D.sequence_embeddings_swe.idx.similarities_cosine	esm2_t30_150M_UR50D	last_8	cosine
P08964	P35580	FALSE	0.9934446811676024	5	SWE Embeddings	6	small.fasta.last_8.esm2_t30_150M_UR50D.sequence_embeddings_swe.idx.similarities_cosine	esm2_t30_150M_UR50D	last_8	cosine
P08964	A7E2Y1	TRUE	0.993242084980011	6	SWE Embeddings	6	small.fasta.last_8.esm2_t30_150M_UR50D.sequence_embeddings_swe.idx.similarities_cosine	esm2_t30_150M_UR50D	last_8	cosine
P09938	P31350	FALSE	0.9974740743637084	1	SWE Embeddings	2	small.fasta.last_8.esm2_t30_150M_UR50D.sequence_embeddings_swe.idx.similarities_cosine	esm2_t30_150M_UR50D	last_8	cosine
P09938	Q7LG56	TRUE	0.996090054512024	2	SWE Embeddings	2	small.fasta.last_8.esm2_t30_150M_UR50D.sequence_embeddings_swe.idx.similarities_cosine	esm2_t30_150M_UR50D	last_8	cosine
P11353	Q9LR75	TRUE	0.9757996201515198	1	SWE Embeddings	2	small.fasta.last_8.esm2_t30_150M_UR50D.sequence_embeddings_swe.idx.similarities_cosine	esm2_t30_150M_UR50D	last_8	cosine
P11353	Q93Z96	FALSE	0.967883825302124	2	SWE Embeddings	2	small.fasta.last_8.esm2_t30_150M_UR50D.sequence_embeddings_swe.idx.similarities_cosine	esm2_t30_150M_UR50D	last_8	cosine
P14742	Q06210	FALSE	0.9994524121284484	1	SWE Embeddings	2	small.fasta.last_8.esm2_t30_150M_UR50D.sequence_embeddings_swe.idx.similarities_cosine	esm2_t30_150M_UR50D	last_8	cosine
P14742	O94808	TRUE	0.9992901086807252	2	SWE Embeddings	2	small.fasta.last_8.esm2_t30_150M_UR50D.sequence_embeddings_swe.idx.similarities_cosine	esm2_t30_150M_UR50D	last_8	cosine
P15496	Q9BXS1	FALSE	0.992916226387024	1	SWE Embeddings	2	small.fasta.last_8.esm2_t30_150M_UR50D.sequence_embeddings_swe.idx.similarities_cosine	esm2_t30_150M_UR50D	last_8	cosine
P15496	Q13907	TRUE	0.9925801753997804	2	SWE Embeddings	2	small.fasta.last_8.esm2_t30_150M_UR50D.sequence_embeddings_swe.idx.similarities_cosine	esm2_t30_150M_UR50D	last_8	cosine
P25342	Q9UH03	TRUE	0.9953508377075196	1	SWE Embeddings	2	small.fasta.last_8.esm2_t30_150M_UR50D.sequence_embeddings_swe.idx.similarities_cosine	esm2_t30_150M_UR50D	last_8	cosine
P25342	Q8IYM1	FALSE	0.993120551109314	2	SWE Embeddings	2	small.fasta.last_8.esm2_t30_150M_UR50D.sequence_embeddings_swe.idx.similarities_cosine	esm2_t30_150M_UR50D	last_8	cosine
P32337	O60518	FALSE	0.9990729689598083	1	SWE Embeddings	2	small.fasta.last_8.esm2_t30_150M_UR50D.sequence_embeddings_swe.idx.similarities_cosine	esm2_t30_150M_UR50D	last_8	cosine
P32337	O00410	TRUE	0.998926043510437	2	SWE Embeddings	2	small.fasta.last_8.esm2_t30_150M_UR50D.sequence_embeddings_swe.idx.similarities_cosine	esm2_t30_150M_UR50D	last_8	cosine
P32347	P06132	TRUE	0.99850195646286	1	SWE Embeddings	4	small.fasta.last_8.esm2_t30_150M_UR50D.sequence_embeddings_swe.idx.similarities_cosine	esm2_t30_150M_UR50D	last_8	cosine
P32347	P29680	TRUE	0.9982256889343262	2	SWE Embeddings	4	small.fasta.last_8.esm2_t30_150M_UR50D.sequence_embeddings_swe.idx.similarities_cosine	esm2_t30_150M_UR50D	last_8	cosine
P32347	O22886	FALSE	0.9876184463500975	3	SWE Embeddings	4	small.fasta.last_8.esm2_t30_150M_UR50D.sequence_embeddings_swe.idx.similarities_cosine	esm2_t30_150M_UR50D	last_8	cosine
P32347	Q93ZB6	FALSE	0.9871567487716676	4	SWE Embeddings	4	small.fasta.last_8.esm2_t30_150M_UR50D.sequence_embeddings_swe.idx.similarities_cosine	esm2_t30_150M_UR50D	last_8	cosine
P38221	O95674	TRUE	0.997773051261902	1	SWE Embeddings	2	small.fasta.last_8.esm2_t30_150M_UR50D.sequence_embeddings_swe.idx.similarities_cosine	esm2_t30_150M_UR50D	last_8	cosine
P38221	Q92903	FALSE	0.996879816055298	2	SWE Embeddings	2	small.fasta.last_8.esm2_t30_150M_UR50D.sequence_embeddings_swe.idx.similarities_cosine	esm2_t30_150M_UR50D	last_8	cosine
P38523	Q9HAV7	TRUE	0.9946945905685424	1	SWE Embeddings	2	small.fasta.last_8.esm2_t30_150M_UR50D.sequence_embeddings_swe.idx.similarities_cosine	esm2_t30_150M_UR50D	last_8	cosine
P38523	Q8TAA5	FALSE	0.9928056597709656	2	SWE Embeddings	2	small.fasta.last_8.esm2_t30_150M_UR50D.sequence_embeddings_swe.idx.similarities_cosine	esm2_t30_150M_UR50D	last_8	cosine
P40303	O14818	TRUE	0.9976007342338562	1	SWE Embeddings	2	small.fasta.last_8.esm2_t30_150M_UR50D.sequence_embeddings_swe.idx.similarities_cosine	esm2_t30_150M_UR50D	last_8	cosine
P40303	Q8TAA3	FALSE	0.997208535671234	2	SWE Embeddings	2	small.fasta.last_8.esm2_t30_150M_UR50D.sequence_embeddings_swe.idx.similarities_cosine	esm2_t30_150M_UR50D	last_8	cosine
P40518	Q9BPX5	TRUE	0.9801341891288756	1	SWE Embeddings	2	small.fasta.last_8.esm2_t30_150M_UR50D.sequence_embeddings_swe.idx.similarities_cosine	esm2_t30_150M_UR50D	last_8	cosine
P40518	O15511	FALSE	0.9775820970535278	2	SWE Embeddings	2	small.fasta.last_8.esm2_t30_150M_UR50D.sequence_embeddings_swe.idx.similarities_cosine	esm2_t30_150M_UR50D	last_8	cosine
P40857	Q6Y1H2	TRUE	0.9917187094688416	1	SWE Embeddings	2	small.fasta.last_8.esm2_t30_150M_UR50D.sequence_embeddings_swe.idx.similarities_cosine	esm2_t30_150M_UR50D	last_8	cosine
P40857	B0YJ81	FALSE	0.9844223260879515	2	SWE Embeddings	2	small.fasta.last_8.esm2_t30_150M_UR50D.sequence_embeddings_swe.idx.similarities_cosine	esm2_t30_150M_UR50D	last_8	cosine
P53039	Q8N8F6	FALSE	0.9956974983215332	1	SWE Embeddings	2	small.fasta.last_8.esm2_t30_150M_UR50D.sequence_embeddings_swe.idx.similarities_cosine	esm2_t30_150M_UR50D	last_8	cosine
P53039	Q969M3	TRUE	0.995474934577942	2	SWE Embeddings	2	small.fasta.last_8.esm2_t30_150M_UR50D.sequence_embeddings_swe.idx.similarities_cosine	esm2_t30_150M_UR50D	last_8	cosine
P53378	Q9NRH3	TRUE	0.9962626695632936	1	SWE Embeddings	2	small.fasta.last_8.esm2_t30_150M_UR50D.sequence_embeddings_swe.idx.similarities_cosine	esm2_t30_150M_UR50D	last_8	cosine
P53378	P23258	FALSE	0.9960922002792358	2	SWE Embeddings	2	small.fasta.last_8.esm2_t30_150M_UR50D.sequence_embeddings_swe.idx.similarities_cosine	esm2_t30_150M_UR50D	last_8	cosine
P54839	Q01581	TRUE	0.9971527457237244	1	SWE Embeddings	2	small.fasta.last_8.esm2_t30_150M_UR50D.sequence_embeddings_swe.idx.similarities_cosine	esm2_t30_150M_UR50D	last_8	cosine
P54839	P54868	FALSE	0.9966108798980712	2	SWE Embeddings	2	small.fasta.last_8.esm2_t30_150M_UR50D.sequence_embeddings_swe.idx.similarities_cosine	esm2_t30_150M_UR50D	last_8	cosine
P60010	P60709	FALSE	0.9999138712882996	1	SWE Embeddings	7	small.fasta.last_8.esm2_t30_150M_UR50D.sequence_embeddings_swe.idx.similarities_cosine	esm2_t30_150M_UR50D	last_8	cosine
P60010	P63261	FALSE	0.9999018311500548	2	SWE Embeddings	7	small.fasta.last_8.esm2_t30_150M_UR50D.sequence_embeddings_swe.idx.similarities_cosine	esm2_t30_150M_UR50D	last_8	cosine
P60010	Q562R1	TRUE	0.9998618960380554	3	SWE Embeddings	7	small.fasta.last_8.esm2_t30_150M_UR50D.sequence_embeddings_swe.idx.similarities_cosine	esm2_t30_150M_UR50D	last_8	cosine
P60010	P62736	FALSE	0.9998209476470948	4	SWE Embeddings	7	small.fasta.last_8.esm2_t30_150M_UR50D.sequence_embeddings_swe.idx.similarities_cosine	esm2_t30_150M_UR50D	last_8	cosine
P60010	P68032	FALSE	0.9998196959495544	5	SWE Embeddings	7	small.fasta.last_8.esm2_t30_150M_UR50D.sequence_embeddings_swe.idx.similarities_cosine	esm2_t30_150M_UR50D	last_8	cosine
P60010	P63267	TRUE	0.9998192191123962	6	SWE Embeddings	7	small.fasta.last_8.esm2_t30_150M_UR50D.sequence_embeddings_swe.idx.similarities_cosine	esm2_t30_150M_UR50D	last_8	cosine
P60010	P68133	FALSE	0.9998117685317992	7	SWE Embeddings	7	small.fasta.last_8.esm2_t30_150M_UR50D.sequence_embeddings_swe.idx.similarities_cosine	esm2_t30_150M_UR50D	last_8	cosine
Q07478	Q13838	TRUE	0.99817955493927	1	SWE Embeddings	2	small.fasta.last_8.esm2_t30_150M_UR50D.sequence_embeddings_swe.idx.similarities_cosine	esm2_t30_150M_UR50D	last_8	cosine
Q07478	O00148	FALSE	0.9976051449775696	2	SWE Embeddings	2	small.fasta.last_8.esm2_t30_150M_UR50D.sequence_embeddings_swe.idx.similarities_cosine	esm2_t30_150M_UR50D	last_8	cosine
Q99190	Q9NZ01	TRUE	0.9963890314102172	1	SWE Embeddings	2	small.fasta.last_8.esm2_t30_150M_UR50D.sequence_embeddings_swe.idx.similarities_cosine	esm2_t30_150M_UR50D	last_8	cosine
Q99190	Q5HYJ1	FALSE	0.995847463607788	2	SWE Embeddings	2	small.fasta.last_8.esm2_t30_150M_UR50D.sequence_embeddings_swe.idx.similarities_cosine	esm2_t30_150M_UR50D	last_8	cosine
P00817	Q15181	TRUE	0.5170068027210885	1	Sequence Alignment	2	inp9_small_proteome.pairs.align.similarities	esm2_t30_150M_UR50D	last_8	cosine
P00817	Q9H2U2	FALSE	0.4332344213649852	2	Sequence Alignment	2	inp9_small_proteome.pairs.align.similarities	esm2_t30_150M_UR50D	last_8	cosine
P02557	Q9BVA1	FALSE	0.7330415754923414	1	Sequence Alignment	9	inp9_small_proteome.pairs.align.similarities	esm2_t30_150M_UR50D	last_8	cosine
P02557	P68371	FALSE	0.7330415754923414	2	Sequence Alignment	9	inp9_small_proteome.pairs.align.similarities	esm2_t30_150M_UR50D	last_8	cosine
P02557	P07437	FALSE	0.7330415754923414	3	Sequence Alignment	9	inp9_small_proteome.pairs.align.similarities	esm2_t30_150M_UR50D	last_8	cosine
P02557	Q13509	FALSE	0.7320261437908496	4	Sequence Alignment	9	inp9_small_proteome.pairs.align.similarities	esm2_t30_150M_UR50D	last_8	cosine
P02557	Q13885	FALSE	0.7308533916849015	5	Sequence Alignment	9	inp9_small_proteome.pairs.align.similarities	esm2_t30_150M_UR50D	last_8	cosine
P02557	P04350	TRUE	0.7304347826086957	6	Sequence Alignment	9	inp9_small_proteome.pairs.align.similarities	esm2_t30_150M_UR50D	last_8	cosine
P02557	Q9BUF5	FALSE	0.7264770240700219	7	Sequence Alignment	9	inp9_small_proteome.pairs.align.similarities	esm2_t30_150M_UR50D	last_8	cosine
P02557	Q3ZCM7	TRUE	0.7008733624454149	8	Sequence Alignment	9	inp9_small_proteome.pairs.align.similarities	esm2_t30_150M_UR50D	last_8	cosine
P02557	Q9H4B7	FALSE	0.6623093681917211	9	Sequence Alignment	9	inp9_small_proteome.pairs.align.similarities	esm2_t30_150M_UR50D	last_8	cosine
P04801	P26639	TRUE	0.5369127516778524	1	Sequence Alignment	2	inp9_small_proteome.pairs.align.similarities	esm2_t30_150M_UR50D	last_8	cosine
P04801	A2RTX5	FALSE	0.4733009708737864	2	Sequence Alignment	2	inp9_small_proteome.pairs.align.similarities	esm2_t30_150M_UR50D	last_8	cosine
P05453	Q8IYD1	TRUE	0.4088952654232424	1	Sequence Alignment	2	inp9_small_proteome.pairs.align.similarities	esm2_t30_150M_UR50D	last_8	cosine
P05453	P15170	FALSE	0.3851744186046512	2	Sequence Alignment	2	inp9_small_proteome.pairs.align.similarities	esm2_t30_150M_UR50D	last_8	cosine
P07263	P12081	TRUE	0.4556962025316455	1	Sequence Alignment	2	inp9_small_proteome.pairs.align.similarities	esm2_t30_150M_UR50D	last_8	cosine
P07263	P49590	FALSE	0.4061930783242258	2	Sequence Alignment	2	inp9_small_proteome.pairs.align.similarities	esm2_t30_150M_UR50D	last_8	cosine
P07283	O15305	TRUE	0.5686274509803921	1	Sequence Alignment	2	inp9_small_proteome.pairs.align.similarities	esm2_t30_150M_UR50D	last_8	cosine
P07283	Q92871	FALSE	0.5381679389312977	2	Sequence Alignment	2	inp9_small_proteome.pairs.align.similarities	esm2_t30_150M_UR50D	last_8	cosine
P07807	P00374	TRUE	0.2922374429223744	1	Sequence Alignment	2	inp9_small_proteome.pairs.align.similarities	esm2_t30_150M_UR50D	last_8	cosine
P07807	Q86XF0	FALSE	0.2831858407079646	2	Sequence Alignment	2	inp9_small_proteome.pairs.align.similarities	esm2_t30_150M_UR50D	last_8	cosine
P08964	P35580	FALSE	0.2971979788700046	1	Sequence Alignment	6	inp9_small_proteome.pairs.align.similarities	esm2_t30_150M_UR50D	last_8	cosine
P08964	P35749	TRUE	0.2879506641366224	2	Sequence Alignment	6	inp9_small_proteome.pairs.align.similarities	esm2_t30_150M_UR50D	last_8	cosine
P08964	P12883	FALSE	0.2854477611940298	3	Sequence Alignment	6	inp9_small_proteome.pairs.align.similarities	esm2_t30_150M_UR50D	last_8	cosine
P08964	P12882	TRUE	0.2787114845938375	4	Sequence Alignment	6	inp9_small_proteome.pairs.align.similarities	esm2_t30_150M_UR50D	last_8	cosine
P08964	Q9UKX2	FALSE	0.2737430167597765	5	Sequence Alignment	6	inp9_small_proteome.pairs.align.similarities	esm2_t30_150M_UR50D	last_8	cosine
P08964	A7E2Y1	TRUE	0.2690004606172271	6	Sequence Alignment	6	inp9_small_proteome.pairs.align.similarities	esm2_t30_150M_UR50D	last_8	cosine
P09938	P31350	FALSE	0.5823095823095823	1	Sequence Alignment	2	inp9_small_proteome.pairs.align.similarities	esm2_t30_150M_UR50D	last_8	cosine
P09938	Q7LG56	TRUE	0.568922305764411	2	Sequence Alignment	2	inp9_small_proteome.pairs.align.similarities	esm2_t30_150M_UR50D	last_8	cosine
P11353	Q9LR75	TRUE	0.425	1	Sequence Alignment	2	inp9_small_proteome.pairs.align.similarities	esm2_t30_150M_UR50D	last_8	cosine
P11353	Q93Z96	FALSE	0.1875	2	Sequence Alignment	2	inp9_small_proteome.pairs.align.similarities	esm2_t30_150M_UR50D	last_8	cosine
P14742	O94808	TRUE	0.5554016620498615	1	Sequence Alignment	2	inp9_small_proteome.pairs.align.similarities	esm2_t30_150M_UR50D	last_8	cosine
P14742	Q06210	FALSE	0.5402455661664393	2	Sequence Alignment	2	inp9_small_proteome.pairs.align.similarities	esm2_t30_150M_UR50D	last_8	cosine
P15496	Q13907	TRUE	0.4123711340206185	1	Sequence Alignment	2	inp9_small_proteome.pairs.align.similarities	esm2_t30_150M_UR50D	last_8	cosine
P15496	Q9BXS1	FALSE	0.3230240549828179	2	Sequence Alignment	2	inp9_small_proteome.pairs.align.similarities	esm2_t30_150M_UR50D	last_8	cosine
P25342	Q9UH03	TRUE	0.3950276243093922	1	Sequence Alignment	2	inp9_small_proteome.pairs.align.similarities	esm2_t30_150M_UR50D	last_8	cosine
P25342	Q8IYM1	FALSE	0.3928571428571428	2	Sequence Alignment	2	inp9_small_proteome.pairs.align.similarities	esm2_t30_150M_UR50D	last_8	cosine
P32337	O00410	TRUE	0.2874779541446208	1	Sequence Alignment	2	inp9_small_proteome.pairs.align.similarities	esm2_t30_150M_UR50D	last_8	cosine
P32337	O60518	FALSE	0.2773972602739726	2	Sequence Alignment	2	inp9_small_proteome.pairs.align.similarities	esm2_t30_150M_UR50D	last_8	cosine
P32347	P06132	TRUE	0.4986595174262734	1	Sequence Alignment	4	inp9_small_proteome.pairs.align.similarities	esm2_t30_150M_UR50D	last_8	cosine
P32347	P29680	TRUE	0.3638743455497382	2	Sequence Alignment	4	inp9_small_proteome.pairs.align.similarities	esm2_t30_150M_UR50D	last_8	cosine
P32347	O22886	FALSE	0.3218673218673218	3	Sequence Alignment	4	inp9_small_proteome.pairs.align.similarities	esm2_t30_150M_UR50D	last_8	cosine
P32347	Q93ZB6	FALSE	0.2505800464037123	4	Sequence Alignment	4	inp9_small_proteome.pairs.align.similarities	esm2_t30_150M_UR50D	last_8	cosine
P38221	Q92903	FALSE	0.3484536082474226	1	Sequence Alignment	2	inp9_small_proteome.pairs.align.similarities	esm2_t30_150M_UR50D	last_8	cosine
P38221	O95674	TRUE	0.3376344086021505	2	Sequence Alignment	2	inp9_small_proteome.pairs.align.similarities	esm2_t30_150M_UR50D	last_8	cosine
P38523	Q9HAV7	TRUE	0.3361702127659574	1	Sequence Alignment	2	inp9_small_proteome.pairs.align.similarities	esm2_t30_150M_UR50D	last_8	cosine
P38523	Q8TAA5	FALSE	0.2622950819672131	2	Sequence Alignment	2	inp9_small_proteome.pairs.align.similarities	esm2_t30_150M_UR50D	last_8	cosine
P40303	O14818	TRUE	0.5708661417322834	1	Sequence Alignment	2	inp9_small_proteome.pairs.align.similarities	esm2_t30_150M_UR50D	last_8	cosine
P40303	Q8TAA3	FALSE	0.5325670498084292	2	Sequence Alignment	2	inp9_small_proteome.pairs.align.similarities	esm2_t30_150M_UR50D	last_8	cosine
P40518	Q9BPX5	TRUE	0.28125	1	Sequence Alignment	2	inp9_small_proteome.pairs.align.similarities	esm2_t30_150M_UR50D	last_8	cosine
P40518	O15511	FALSE	0.2631578947368421	2	Sequence Alignment	2	inp9_small_proteome.pairs.align.similarities	esm2_t30_150M_UR50D	last_8	cosine
P40857	Q6Y1H2	TRUE	0.2862453531598513	1	Sequence Alignment	2	inp9_small_proteome.pairs.align.similarities	esm2_t30_150M_UR50D	last_8	cosine
P40857	B0YJ81	FALSE	0.2550335570469799	2	Sequence Alignment	2	inp9_small_proteome.pairs.align.similarities	esm2_t30_150M_UR50D	last_8	cosine
P53039	Q969M3	TRUE	0.3272727272727272	1	Sequence Alignment	2	inp9_small_proteome.pairs.align.similarities	esm2_t30_150M_UR50D	last_8	cosine
P53039	Q8N8F6	FALSE	0.3137931034482759	2	Sequence Alignment	2	inp9_small_proteome.pairs.align.similarities	esm2_t30_150M_UR50D	last_8	cosine
P53378	Q9NRH3	TRUE	0.3866943866943867	1	Sequence Alignment	2	inp9_small_proteome.pairs.align.similarities	esm2_t30_150M_UR50D	last_8	cosine
P53378	P23258	FALSE	0.3804573804573805	2	Sequence Alignment	2	inp9_small_proteome.pairs.align.similarities	esm2_t30_150M_UR50D	last_8	cosine
P54839	P54868	FALSE	0.4091778202676864	1	Sequence Alignment	2	inp9_small_proteome.pairs.align.similarities	esm2_t30_150M_UR50D	last_8	cosine
P54839	Q01581	TRUE	0.4035714285714286	2	Sequence Alignment	2	inp9_small_proteome.pairs.align.similarities	esm2_t30_150M_UR50D	last_8	cosine
P60010	P63261	FALSE	0.8906666666666667	1	Sequence Alignment	7	inp9_small_proteome.pairs.align.similarities	esm2_t30_150M_UR50D	last_8	cosine
P60010	P60709	FALSE	0.888	2	Sequence Alignment	7	inp9_small_proteome.pairs.align.similarities	esm2_t30_150M_UR50D	last_8	cosine
P60010	P68032	FALSE	0.8673740053050398	3	Sequence Alignment	7	inp9_small_proteome.pairs.align.similarities	esm2_t30_150M_UR50D	last_8	cosine
P60010	P68133	FALSE	0.8647214854111406	4	Sequence Alignment	7	inp9_small_proteome.pairs.align.similarities	esm2_t30_150M_UR50D	last_8	cosine
P60010	P63267	TRUE	0.8643617021276596	5	Sequence Alignment	7	inp9_small_proteome.pairs.align.similarities	esm2_t30_150M_UR50D	last_8	cosine
P60010	P62736	FALSE	0.8620689655172413	6	Sequence Alignment	7	inp9_small_proteome.pairs.align.similarities	esm2_t30_150M_UR50D	last_8	cosine
P60010	Q562R1	TRUE	0.8297872340425532	7	Sequence Alignment	7	inp9_small_proteome.pairs.align.similarities	esm2_t30_150M_UR50D	last_8	cosine
Q07478	Q13838	TRUE	0.6169265033407573	1	Sequence Alignment	2	inp9_small_proteome.pairs.align.similarities	esm2_t30_150M_UR50D	last_8	cosine
Q07478	O00148	FALSE	0.6057906458797327	2	Sequence Alignment	2	inp9_small_proteome.pairs.align.similarities	esm2_t30_150M_UR50D	last_8	cosine
Q99190	Q9NZ01	TRUE	0.2759643916913946	1	Sequence Alignment	2	inp9_small_proteome.pairs.align.similarities	esm2_t30_150M_UR50D	last_8	cosine
Q99190	Q5HYJ1	FALSE	0.2532637075718015	2	Sequence Alignment	2	inp9_small_proteome.pairs.align.similarities	esm2_t30_150M_UR50D	last_8	cosine
P00817	Q15181	TRUE	0.9977372884750366	1	Embeddings	2	small.fasta.last_1.esm2_t33_650M_UR50D.sequence_embeddings.idx.similarities_cosine	esm2_t33_650M_UR50D	last_1	cosine
P00817	Q9H2U2	FALSE	0.9914617538452148	2	Embeddings	2	small.fasta.last_1.esm2_t33_650M_UR50D.sequence_embeddings.idx.similarities_cosine	esm2_t33_650M_UR50D	last_1	cosine
P02557	Q13509	FALSE	0.9994109272956848	1	Embeddings	9	small.fasta.last_1.esm2_t33_650M_UR50D.sequence_embeddings.idx.similarities_cosine	esm2_t33_650M_UR50D	last_1	cosine
P02557	Q9BUF5	FALSE	0.999363124370575	2	Embeddings	9	small.fasta.last_1.esm2_t33_650M_UR50D.sequence_embeddings.idx.similarities_cosine	esm2_t33_650M_UR50D	last_1	cosine
P02557	Q13885	FALSE	0.99936181306839	3	Embeddings	9	small.fasta.last_1.esm2_t33_650M_UR50D.sequence_embeddings.idx.similarities_cosine	esm2_t33_650M_UR50D	last_1	cosine
P02557	Q9BVA1	FALSE	0.9993513822555542	4	Embeddings	9	small.fasta.last_1.esm2_t33_650M_UR50D.sequence_embeddings.idx.similarities_cosine	esm2_t33_650M_UR50D	last_1	cosine
P02557	P07437	FALSE	0.9992098808288574	5	Embeddings	9	small.fasta.last_1.esm2_t33_650M_UR50D.sequence_embeddings.idx.similarities_cosine	esm2_t33_650M_UR50D	last_1	cosine
P02557	P68371	FALSE	0.9991840124130248	6	Embeddings	9	small.fasta.last_1.esm2_t33_650M_UR50D.sequence_embeddings.idx.similarities_cosine	esm2_t33_650M_UR50D	last_1	cosine
P02557	P04350	TRUE	0.9991790056228638	7	Embeddings	9	small.fasta.last_1.esm2_t33_650M_UR50D.sequence_embeddings.idx.similarities_cosine	esm2_t33_650M_UR50D	last_1	cosine
P02557	Q3ZCM7	TRUE	0.9991714358329772	8	Embeddings	9	small.fasta.last_1.esm2_t33_650M_UR50D.sequence_embeddings.idx.similarities_cosine	esm2_t33_650M_UR50D	last_1	cosine
P02557	Q9H4B7	FALSE	0.9990357160568236	9	Embeddings	9	small.fasta.last_1.esm2_t33_650M_UR50D.sequence_embeddings.idx.similarities_cosine	esm2_t33_650M_UR50D	last_1	cosine
P04801	P26639	TRUE	0.997911810874939	1	Embeddings	2	small.fasta.last_1.esm2_t33_650M_UR50D.sequence_embeddings.idx.similarities_cosine	esm2_t33_650M_UR50D	last_1	cosine
P04801	A2RTX5	FALSE	0.9936741590499878	2	Embeddings	2	small.fasta.last_1.esm2_t33_650M_UR50D.sequence_embeddings.idx.similarities_cosine	esm2_t33_650M_UR50D	last_1	cosine
P05453	P15170	FALSE	0.9848226308822632	1	Embeddings	2	small.fasta.last_1.esm2_t33_650M_UR50D.sequence_embeddings.idx.similarities_cosine	esm2_t33_650M_UR50D	last_1	cosine
P05453	Q8IYD1	TRUE	0.9843943119049072	2	Embeddings	2	small.fasta.last_1.esm2_t33_650M_UR50D.sequence_embeddings.idx.similarities_cosine	esm2_t33_650M_UR50D	last_1	cosine
P07263	P49590	FALSE	0.9859240055084229	1	Embeddings	2	small.fasta.last_1.esm2_t33_650M_UR50D.sequence_embeddings.idx.similarities_cosine	esm2_t33_650M_UR50D	last_1	cosine
P07263	P12081	TRUE	0.98517245054245	2	Embeddings	2	small.fasta.last_1.esm2_t33_650M_UR50D.sequence_embeddings.idx.similarities_cosine	esm2_t33_650M_UR50D	last_1	cosine
P07283	Q92871	FALSE	0.9918928742408752	1	Embeddings	2	small.fasta.last_1.esm2_t33_650M_UR50D.sequence_embeddings.idx.similarities_cosine	esm2_t33_650M_UR50D	last_1	cosine
P07283	O15305	TRUE	0.9916754364967346	2	Embeddings	2	small.fasta.last_1.esm2_t33_650M_UR50D.sequence_embeddings.idx.similarities_cosine	esm2_t33_650M_UR50D	last_1	cosine
P07807	Q86XF0	FALSE	0.9825659990310668	1	Embeddings	2	small.fasta.last_1.esm2_t33_650M_UR50D.sequence_embeddings.idx.similarities_cosine	esm2_t33_650M_UR50D	last_1	cosine
P07807	P00374	TRUE	0.9801209568977356	2	Embeddings	2	small.fasta.last_1.esm2_t33_650M_UR50D.sequence_embeddings.idx.similarities_cosine	esm2_t33_650M_UR50D	last_1	cosine
P08964	A7E2Y1	TRUE	0.967229187488556	1	Embeddings	6	small.fasta.last_1.esm2_t33_650M_UR50D.sequence_embeddings.idx.similarities_cosine	esm2_t33_650M_UR50D	last_1	cosine
P08964	Q9UKX2	FALSE	0.964494287967682	2	Embeddings	6	small.fasta.last_1.esm2_t33_650M_UR50D.sequence_embeddings.idx.similarities_cosine	esm2_t33_650M_UR50D	last_1	cosine
P08964	P12882	TRUE	0.9644114971160888	3	Embeddings	6	small.fasta.last_1.esm2_t33_650M_UR50D.sequence_embeddings.idx.similarities_cosine	esm2_t33_650M_UR50D	last_1	cosine
P08964	P12883	FALSE	0.9643877148628236	4	Embeddings	6	small.fasta.last_1.esm2_t33_650M_UR50D.sequence_embeddings.idx.similarities_cosine	esm2_t33_650M_UR50D	last_1	cosine
P08964	P35749	TRUE	0.9584975838661194	5	Embeddings	6	small.fasta.last_1.esm2_t33_650M_UR50D.sequence_embeddings.idx.similarities_cosine	esm2_t33_650M_UR50D	last_1	cosine
P08964	P35580	FALSE	0.9563513398170472	6	Embeddings	6	small.fasta.last_1.esm2_t33_650M_UR50D.sequence_embeddings.idx.similarities_cosine	esm2_t33_650M_UR50D	last_1	cosine
P09938	P31350	FALSE	0.983197808265686	1	Embeddings	2	small.fasta.last_1.esm2_t33_650M_UR50D.sequence_embeddings.idx.similarities_cosine	esm2_t33_650M_UR50D	last_1	cosine
P09938	Q7LG56	TRUE	0.9806885123252868	2	Embeddings	2	small.fasta.last_1.esm2_t33_650M_UR50D.sequence_embeddings.idx.similarities_cosine	esm2_t33_650M_UR50D	last_1	cosine
P11353	Q9LR75	TRUE	0.9756559729576112	1	Embeddings	2	small.fasta.last_1.esm2_t33_650M_UR50D.sequence_embeddings.idx.similarities_cosine	esm2_t33_650M_UR50D	last_1	cosine
P11353	Q93Z96	FALSE	0.9752360582351683	2	Embeddings	2	small.fasta.last_1.esm2_t33_650M_UR50D.sequence_embeddings.idx.similarities_cosine	esm2_t33_650M_UR50D	last_1	cosine
P14742	Q06210	FALSE	0.9974491596221924	1	Embeddings	2	small.fasta.last_1.esm2_t33_650M_UR50D.sequence_embeddings.idx.similarities_cosine	esm2_t33_650M_UR50D	last_1	cosine
P14742	O94808	TRUE	0.9967553615570068	2	Embeddings	2	small.fasta.last_1.esm2_t33_650M_UR50D.sequence_embeddings.idx.similarities_cosine	esm2_t33_650M_UR50D	last_1	cosine
P15496	Q9BXS1	FALSE	0.9809392690658568	1	Embeddings	2	small.fasta.last_1.esm2_t33_650M_UR50D.sequence_embeddings.idx.similarities_cosine	esm2_t33_650M_UR50D	last_1	cosine
P15496	Q13907	TRUE	0.9734431505203248	2	Embeddings	2	small.fasta.last_1.esm2_t33_650M_UR50D.sequence_embeddings.idx.similarities_cosine	esm2_t33_650M_UR50D	last_1	cosine
P25342	Q9UH03	TRUE	0.9955281019210817	1	Embeddings	2	small.fasta.last_1.esm2_t33_650M_UR50D.sequence_embeddings.idx.similarities_cosine	esm2_t33_650M_UR50D	last_1	cosine
P25342	Q8IYM1	FALSE	0.9944400191307068	2	Embeddings	2	small.fasta.last_1.esm2_t33_650M_UR50D.sequence_embeddings.idx.similarities_cosine	esm2_t33_650M_UR50D	last_1	cosine
P32337	O60518	FALSE	0.994166910648346	1	Embeddings	2	small.fasta.last_1.esm2_t33_650M_UR50D.sequence_embeddings.idx.similarities_cosine	esm2_t33_650M_UR50D	last_1	cosine
P32337	O00410	TRUE	0.9923418760299684	2	Embeddings	2	small.fasta.last_1.esm2_t33_650M_UR50D.sequence_embeddings.idx.similarities_cosine	esm2_t33_650M_UR50D	last_1	cosine
P32347	P06132	TRUE	0.9960728883743286	1	Embeddings	4	small.fasta.last_1.esm2_t33_650M_UR50D.sequence_embeddings.idx.similarities_cosine	esm2_t33_650M_UR50D	last_1	cosine
P32347	P29680	TRUE	0.9945104718208312	2	Embeddings	4	small.fasta.last_1.esm2_t33_650M_UR50D.sequence_embeddings.idx.similarities_cosine	esm2_t33_650M_UR50D	last_1	cosine
P32347	O22886	FALSE	0.9920464754104614	3	Embeddings	4	small.fasta.last_1.esm2_t33_650M_UR50D.sequence_embeddings.idx.similarities_cosine	esm2_t33_650M_UR50D	last_1	cosine
P32347	Q93ZB6	FALSE	0.9887535572052002	4	Embeddings	4	small.fasta.last_1.esm2_t33_650M_UR50D.sequence_embeddings.idx.similarities_cosine	esm2_t33_650M_UR50D	last_1	cosine
P38221	O95674	TRUE	0.987252950668335	1	Embeddings	2	small.fasta.last_1.esm2_t33_650M_UR50D.sequence_embeddings.idx.similarities_cosine	esm2_t33_650M_UR50D	last_1	cosine
P38221	Q92903	FALSE	0.9864395260810852	2	Embeddings	2	small.fasta.last_1.esm2_t33_650M_UR50D.sequence_embeddings.idx.similarities_cosine	esm2_t33_650M_UR50D	last_1	cosine
P38523	Q9HAV7	TRUE	0.9892624616622924	1	Embeddings	2	small.fasta.last_1.esm2_t33_650M_UR50D.sequence_embeddings.idx.similarities_cosine	esm2_t33_650M_UR50D	last_1	cosine
P38523	Q8TAA5	FALSE	0.9763357043266296	2	Embeddings	2	small.fasta.last_1.esm2_t33_650M_UR50D.sequence_embeddings.idx.similarities_cosine	esm2_t33_650M_UR50D	last_1	cosine
P40303	O14818	TRUE	0.9980465173721312	1	Embeddings	2	small.fasta.last_1.esm2_t33_650M_UR50D.sequence_embeddings.idx.similarities_cosine	esm2_t33_650M_UR50D	last_1	cosine
P40303	Q8TAA3	FALSE	0.997631311416626	2	Embeddings	2	small.fasta.last_1.esm2_t33_650M_UR50D.sequence_embeddings.idx.similarities_cosine	esm2_t33_650M_UR50D	last_1	cosine
P40518	Q9BPX5	TRUE	0.9966275095939636	1	Embeddings	2	small.fasta.last_1.esm2_t33_650M_UR50D.sequence_embeddings.idx.similarities_cosine	esm2_t33_650M_UR50D	last_1	cosine
P40518	O15511	FALSE	0.9957637190818788	2	Embeddings	2	small.fasta.last_1.esm2_t33_650M_UR50D.sequence_embeddings.idx.similarities_cosine	esm2_t33_650M_UR50D	last_1	cosine
P40857	Q6Y1H2	TRUE	0.9911600947380066	1	Embeddings	2	small.fasta.last_1.esm2_t33_650M_UR50D.sequence_embeddings.idx.similarities_cosine	esm2_t33_650M_UR50D	last_1	cosine
P40857	B0YJ81	FALSE	0.9798242449760436	2	Embeddings	2	small.fasta.last_1.esm2_t33_650M_UR50D.sequence_embeddings.idx.similarities_cosine	esm2_t33_650M_UR50D	last_1	cosine
P53039	Q8N8F6	FALSE	0.9920798540115356	1	Embeddings	2	small.fasta.last_1.esm2_t33_650M_UR50D.sequence_embeddings.idx.similarities_cosine	esm2_t33_650M_UR50D	last_1	cosine
P53039	Q969M3	TRUE	0.9910732507705688	2	Embeddings	2	small.fasta.last_1.esm2_t33_650M_UR50D.sequence_embeddings.idx.similarities_cosine	esm2_t33_650M_UR50D	last_1	cosine
P53378	Q9NRH3	TRUE	0.953918993473053	1	Embeddings	2	small.fasta.last_1.esm2_t33_650M_UR50D.sequence_embeddings.idx.similarities_cosine	esm2_t33_650M_UR50D	last_1	cosine
P53378	P23258	FALSE	0.9510772228240968	2	Embeddings	2	small.fasta.last_1.esm2_t33_650M_UR50D.sequence_embeddings.idx.similarities_cosine	esm2_t33_650M_UR50D	last_1	cosine
P54839	Q01581	TRUE	0.9962408542633056	1	Embeddings	2	small.fasta.last_1.esm2_t33_650M_UR50D.sequence_embeddings.idx.similarities_cosine	esm2_t33_650M_UR50D	last_1	cosine
P54839	P54868	FALSE	0.995566725730896	2	Embeddings	2	small.fasta.last_1.esm2_t33_650M_UR50D.sequence_embeddings.idx.similarities_cosine	esm2_t33_650M_UR50D	last_1	cosine
P60010	P60709	FALSE	0.9997278451919556	1	Embeddings	7	small.fasta.last_1.esm2_t33_650M_UR50D.sequence_embeddings.idx.similarities_cosine	esm2_t33_650M_UR50D	last_1	cosine
P60010	P63261	FALSE	0.999684512615204	2	Embeddings	7	small.fasta.last_1.esm2_t33_650M_UR50D.sequence_embeddings.idx.similarities_cosine	esm2_t33_650M_UR50D	last_1	cosine
P60010	P68032	FALSE	0.999675154685974	3	Embeddings	7	small.fasta.last_1.esm2_t33_650M_UR50D.sequence_embeddings.idx.similarities_cosine	esm2_t33_650M_UR50D	last_1	cosine
P60010	P63267	TRUE	0.9996490478515624	4	Embeddings	7	small.fasta.last_1.esm2_t33_650M_UR50D.sequence_embeddings.idx.similarities_cosine	esm2_t33_650M_UR50D	last_1	cosine
P60010	P68133	FALSE	0.9996368885040284	5	Embeddings	7	small.fasta.last_1.esm2_t33_650M_UR50D.sequence_embeddings.idx.similarities_cosine	esm2_t33_650M_UR50D	last_1	cosine
P60010	P62736	FALSE	0.9996315240859984	6	Embeddings	7	small.fasta.last_1.esm2_t33_650M_UR50D.sequence_embeddings.idx.similarities_cosine	esm2_t33_650M_UR50D	last_1	cosine
P60010	Q562R1	TRUE	0.9994698166847228	7	Embeddings	7	small.fasta.last_1.esm2_t33_650M_UR50D.sequence_embeddings.idx.similarities_cosine	esm2_t33_650M_UR50D	last_1	cosine
Q07478	Q13838	TRUE	0.9970914721488952	1	Embeddings	2	small.fasta.last_1.esm2_t33_650M_UR50D.sequence_embeddings.idx.similarities_cosine	esm2_t33_650M_UR50D	last_1	cosine
Q07478	O00148	FALSE	0.996756076812744	2	Embeddings	2	small.fasta.last_1.esm2_t33_650M_UR50D.sequence_embeddings.idx.similarities_cosine	esm2_t33_650M_UR50D	last_1	cosine
Q99190	Q5HYJ1	FALSE	0.9831264019012452	1	Embeddings	2	small.fasta.last_1.esm2_t33_650M_UR50D.sequence_embeddings.idx.similarities_cosine	esm2_t33_650M_UR50D	last_1	cosine
Q99190	Q9NZ01	TRUE	0.9485438466072084	2	Embeddings	2	small.fasta.last_1.esm2_t33_650M_UR50D.sequence_embeddings.idx.similarities_cosine	esm2_t33_650M_UR50D	last_1	cosine
P00817	Q15181	TRUE	0.996121346950531	1	SWE Embeddings	2	small.fasta.last_1.esm2_t33_650M_UR50D.sequence_embeddings_swe.idx.similarities_cosine	esm2_t33_650M_UR50D	last_1	cosine
P00817	Q9H2U2	FALSE	0.9851101636886596	2	SWE Embeddings	2	small.fasta.last_1.esm2_t33_650M_UR50D.sequence_embeddings_swe.idx.similarities_cosine	esm2_t33_650M_UR50D	last_1	cosine
P02557	Q13509	FALSE	0.9986008405685424	1	SWE Embeddings	9	small.fasta.last_1.esm2_t33_650M_UR50D.sequence_embeddings_swe.idx.similarities_cosine	esm2_t33_650M_UR50D	last_1	cosine
P02557	Q13885	FALSE	0.9983694553375244	2	SWE Embeddings	9	small.fasta.last_1.esm2_t33_650M_UR50D.sequence_embeddings_swe.idx.similarities_cosine	esm2_t33_650M_UR50D	last_1	cosine
P02557	Q9BVA1	FALSE	0.998354196548462	3	SWE Embeddings	9	small.fasta.last_1.esm2_t33_650M_UR50D.sequence_embeddings_swe.idx.similarities_cosine	esm2_t33_650M_UR50D	last_1	cosine
P02557	Q9BUF5	FALSE	0.9982982873916626	4	SWE Embeddings	9	small.fasta.last_1.esm2_t33_650M_UR50D.sequence_embeddings_swe.idx.similarities_cosine	esm2_t33_650M_UR50D	last_1	cosine
P02557	Q3ZCM7	TRUE	0.9981859922409058	5	SWE Embeddings	9	small.fasta.last_1.esm2_t33_650M_UR50D.sequence_embeddings_swe.idx.similarities_cosine	esm2_t33_650M_UR50D	last_1	cosine
P02557	P07437	FALSE	0.9981505274772644	6	SWE Embeddings	9	small.fasta.last_1.esm2_t33_650M_UR50D.sequence_embeddings_swe.idx.similarities_cosine	esm2_t33_650M_UR50D	last_1	cosine
P02557	P68371	FALSE	0.9980936646461488	7	SWE Embeddings	9	small.fasta.last_1.esm2_t33_650M_UR50D.sequence_embeddings_swe.idx.similarities_cosine	esm2_t33_650M_UR50D	last_1	cosine
P02557	Q9H4B7	FALSE	0.99799782037735	8	SWE Embeddings	9	small.fasta.last_1.esm2_t33_650M_UR50D.sequence_embeddings_swe.idx.similarities_cosine	esm2_t33_650M_UR50D	last_1	cosine
P02557	P04350	TRUE	0.9979465007781982	9	SWE Embeddings	9	small.fasta.last_1.esm2_t33_650M_UR50D.sequence_embeddings_swe.idx.similarities_cosine	esm2_t33_650M_UR50D	last_1	cosine
P04801	P26639	TRUE	0.9973865151405334	1	SWE Embeddings	2	small.fasta.last_1.esm2_t33_650M_UR50D.sequence_embeddings_swe.idx.similarities_cosine	esm2_t33_650M_UR50D	last_1	cosine
P04801	A2RTX5	FALSE	0.991631031036377	2	SWE Embeddings	2	small.fasta.last_1.esm2_t33_650M_UR50D.sequence_embeddings_swe.idx.similarities_cosine	esm2_t33_650M_UR50D	last_1	cosine
P05453	Q8IYD1	TRUE	0.9784389734268188	1	SWE Embeddings	2	small.fasta.last_1.esm2_t33_650M_UR50D.sequence_embeddings_swe.idx.similarities_cosine	esm2_t33_650M_UR50D	last_1	cosine
P05453	P15170	FALSE	0.9783756732940674	2	SWE Embeddings	2	small.fasta.last_1.esm2_t33_650M_UR50D.sequence_embeddings_swe.idx.similarities_cosine	esm2_t33_650M_UR50D	last_1	cosine
P07263	P49590	FALSE	0.9807529449462892	1	SWE Embeddings	2	small.fasta.last_1.esm2_t33_650M_UR50D.sequence_embeddings_swe.idx.similarities_cosine	esm2_t33_650M_UR50D	last_1	cosine
P07263	P12081	TRUE	0.978769838809967	2	SWE Embeddings	2	small.fasta.last_1.esm2_t33_650M_UR50D.sequence_embeddings_swe.idx.similarities_cosine	esm2_t33_650M_UR50D	last_1	cosine
P07283	O15305	TRUE	0.9901106953620912	1	SWE Embeddings	2	small.fasta.last_1.esm2_t33_650M_UR50D.sequence_embeddings_swe.idx.similarities_cosine	esm2_t33_650M_UR50D	last_1	cosine
P07283	Q92871	FALSE	0.9878108501434326	2	SWE Embeddings	2	small.fasta.last_1.esm2_t33_650M_UR50D.sequence_embeddings_swe.idx.similarities_cosine	esm2_t33_650M_UR50D	last_1	cosine
P07807	Q86XF0	FALSE	0.9782963395118712	1	SWE Embeddings	2	small.fasta.last_1.esm2_t33_650M_UR50D.sequence_embeddings_swe.idx.similarities_cosine	esm2_t33_650M_UR50D	last_1	cosine
P07807	P00374	TRUE	0.9753756523132324	2	SWE Embeddings	2	small.fasta.last_1.esm2_t33_650M_UR50D.sequence_embeddings_swe.idx.similarities_cosine	esm2_t33_650M_UR50D	last_1	cosine
P08964	A7E2Y1	TRUE	0.9695421457290648	1	SWE Embeddings	6	small.fasta.last_1.esm2_t33_650M_UR50D.sequence_embeddings_swe.idx.similarities_cosine	esm2_t33_650M_UR50D	last_1	cosine
P08964	P12883	FALSE	0.9675821661949158	2	SWE Embeddings	6	small.fasta.last_1.esm2_t33_650M_UR50D.sequence_embeddings_swe.idx.similarities_cosine	esm2_t33_650M_UR50D	last_1	cosine
P08964	P12882	TRUE	0.9671478271484376	3	SWE Embeddings	6	small.fasta.last_1.esm2_t33_650M_UR50D.sequence_embeddings_swe.idx.similarities_cosine	esm2_t33_650M_UR50D	last_1	cosine
P08964	Q9UKX2	FALSE	0.9671037197113036	4	SWE Embeddings	6	small.fasta.last_1.esm2_t33_650M_UR50D.sequence_embeddings_swe.idx.similarities_cosine	esm2_t33_650M_UR50D	last_1	cosine
P08964	P35749	TRUE	0.9628279209136964	5	SWE Embeddings	6	small.fasta.last_1.esm2_t33_650M_UR50D.sequence_embeddings_swe.idx.similarities_cosine	esm2_t33_650M_UR50D	last_1	cosine
P08964	P35580	FALSE	0.9610278606414796	6	SWE Embeddings	6	small.fasta.last_1.esm2_t33_650M_UR50D.sequence_embeddings_swe.idx.similarities_cosine	esm2_t33_650M_UR50D	last_1	cosine
P09938	Q7LG56	TRUE	0.9834627509117126	1	SWE Embeddings	2	small.fasta.last_1.esm2_t33_650M_UR50D.sequence_embeddings_swe.idx.similarities_cosine	esm2_t33_650M_UR50D	last_1	cosine
P09938	P31350	FALSE	0.9802104234695436	2	SWE Embeddings	2	small.fasta.last_1.esm2_t33_650M_UR50D.sequence_embeddings_swe.idx.similarities_cosine	esm2_t33_650M_UR50D	last_1	cosine
P11353	Q93Z96	FALSE	0.9736568927764891	1	SWE Embeddings	2	small.fasta.last_1.esm2_t33_650M_UR50D.sequence_embeddings_swe.idx.similarities_cosine	esm2_t33_650M_UR50D	last_1	cosine
P11353	Q9LR75	TRUE	0.9681829214096068	2	SWE Embeddings	2	small.fasta.last_1.esm2_t33_650M_UR50D.sequence_embeddings_swe.idx.similarities_cosine	esm2_t33_650M_UR50D	last_1	cosine
P14742	Q06210	FALSE	0.9980785250663756	1	SWE Embeddings	2	small.fasta.last_1.esm2_t33_650M_UR50D.sequence_embeddings_swe.idx.similarities_cosine	esm2_t33_650M_UR50D	last_1	cosine
P14742	O94808	TRUE	0.9972357153892516	2	SWE Embeddings	2	small.fasta.last_1.esm2_t33_650M_UR50D.sequence_embeddings_swe.idx.similarities_cosine	esm2_t33_650M_UR50D	last_1	cosine
P15496	Q9BXS1	FALSE	0.983445405960083	1	SWE Embeddings	2	small.fasta.last_1.esm2_t33_650M_UR50D.sequence_embeddings_swe.idx.similarities_cosine	esm2_t33_650M_UR50D	last_1	cosine
P15496	Q13907	TRUE	0.9768850803375244	2	SWE Embeddings	2	small.fasta.last_1.esm2_t33_650M_UR50D.sequence_embeddings_swe.idx.similarities_cosine	esm2_t33_650M_UR50D	last_1	cosine
P25342	Q9UH03	TRUE	0.9927057027816772	1	SWE Embeddings	2	small.fasta.last_1.esm2_t33_650M_UR50D.sequence_embeddings_swe.idx.similarities_cosine	esm2_t33_650M_UR50D	last_1	cosine
P25342	Q8IYM1	FALSE	0.9921579360961914	2	SWE Embeddings	2	small.fasta.last_1.esm2_t33_650M_UR50D.sequence_embeddings_swe.idx.similarities_cosine	esm2_t33_650M_UR50D	last_1	cosine
P32337	O60518	FALSE	0.9924343824386596	1	SWE Embeddings	2	small.fasta.last_1.esm2_t33_650M_UR50D.sequence_embeddings_swe.idx.similarities_cosine	esm2_t33_650M_UR50D	last_1	cosine
P32337	O00410	TRUE	0.9906834363937378	2	SWE Embeddings	2	small.fasta.last_1.esm2_t33_650M_UR50D.sequence_embeddings_swe.idx.similarities_cosine	esm2_t33_650M_UR50D	last_1	cosine
P32347	P06132	TRUE	0.9959276914596558	1	SWE Embeddings	4	small.fasta.last_1.esm2_t33_650M_UR50D.sequence_embeddings_swe.idx.similarities_cosine	esm2_t33_650M_UR50D	last_1	cosine
P32347	P29680	TRUE	0.9925811290740968	2	SWE Embeddings	4	small.fasta.last_1.esm2_t33_650M_UR50D.sequence_embeddings_swe.idx.similarities_cosine	esm2_t33_650M_UR50D	last_1	cosine
P32347	O22886	FALSE	0.9815905094146729	3	SWE Embeddings	4	small.fasta.last_1.esm2_t33_650M_UR50D.sequence_embeddings_swe.idx.similarities_cosine	esm2_t33_650M_UR50D	last_1	cosine
P32347	Q93ZB6	FALSE	0.977014422416687	4	SWE Embeddings	4	small.fasta.last_1.esm2_t33_650M_UR50D.sequence_embeddings_swe.idx.similarities_cosine	esm2_t33_650M_UR50D	last_1	cosine
P38221	O95674	TRUE	0.979468584060669	1	SWE Embeddings	2	small.fasta.last_1.esm2_t33_650M_UR50D.sequence_embeddings_swe.idx.similarities_cosine	esm2_t33_650M_UR50D	last_1	cosine
P38221	Q92903	FALSE	0.9784209728240968	2	SWE Embeddings	2	small.fasta.last_1.esm2_t33_650M_UR50D.sequence_embeddings_swe.idx.similarities_cosine	esm2_t33_650M_UR50D	last_1	cosine
P38523	Q9HAV7	TRUE	0.9885112047195436	1	SWE Embeddings	2	small.fasta.last_1.esm2_t33_650M_UR50D.sequence_embeddings_swe.idx.similarities_cosine	esm2_t33_650M_UR50D	last_1	cosine
P38523	Q8TAA5	FALSE	0.974233329296112	2	SWE Embeddings	2	small.fasta.last_1.esm2_t33_650M_UR50D.sequence_embeddings_swe.idx.similarities_cosine	esm2_t33_650M_UR50D	last_1	cosine
P40303	O14818	TRUE	0.9973130226135254	1	SWE Embeddings	2	small.fasta.last_1.esm2_t33_650M_UR50D.sequence_embeddings_swe.idx.similarities_cosine	esm2_t33_650M_UR50D	last_1	cosine
P40303	Q8TAA3	FALSE	0.9969316720962524	2	SWE Embeddings	2	small.fasta.last_1.esm2_t33_650M_UR50D.sequence_embeddings_swe.idx.similarities_cosine	esm2_t33_650M_UR50D	last_1	cosine
P40518	Q9BPX5	TRUE	0.9966557621955872	1	SWE Embeddings	2	small.fasta.last_1.esm2_t33_650M_UR50D.sequence_embeddings_swe.idx.similarities_cosine	esm2_t33_650M_UR50D	last_1	cosine
P40518	O15511	FALSE	0.995937168598175	2	SWE Embeddings	2	small.fasta.last_1.esm2_t33_650M_UR50D.sequence_embeddings_swe.idx.similarities_cosine	esm2_t33_650M_UR50D	last_1	cosine
P40857	Q6Y1H2	TRUE	0.989139437675476	1	SWE Embeddings	2	small.fasta.last_1.esm2_t33_650M_UR50D.sequence_embeddings_swe.idx.similarities_cosine	esm2_t33_650M_UR50D	last_1	cosine
P40857	B0YJ81	FALSE	0.9794360995292664	2	SWE Embeddings	2	small.fasta.last_1.esm2_t33_650M_UR50D.sequence_embeddings_swe.idx.similarities_cosine	esm2_t33_650M_UR50D	last_1	cosine
P53039	Q8N8F6	FALSE	0.9926403164863586	1	SWE Embeddings	2	small.fasta.last_1.esm2_t33_650M_UR50D.sequence_embeddings_swe.idx.similarities_cosine	esm2_t33_650M_UR50D	last_1	cosine
P53039	Q969M3	TRUE	0.9923112988471984	2	SWE Embeddings	2	small.fasta.last_1.esm2_t33_650M_UR50D.sequence_embeddings_swe.idx.similarities_cosine	esm2_t33_650M_UR50D	last_1	cosine
P53378	Q9NRH3	TRUE	0.9497616291046144	1	SWE Embeddings	2	small.fasta.last_1.esm2_t33_650M_UR50D.sequence_embeddings_swe.idx.similarities_cosine	esm2_t33_650M_UR50D	last_1	cosine
P53378	P23258	FALSE	0.945700705051422	2	SWE Embeddings	2	small.fasta.last_1.esm2_t33_650M_UR50D.sequence_embeddings_swe.idx.similarities_cosine	esm2_t33_650M_UR50D	last_1	cosine
P54839	Q01581	TRUE	0.9933621883392334	1	SWE Embeddings	2	small.fasta.last_1.esm2_t33_650M_UR50D.sequence_embeddings_swe.idx.similarities_cosine	esm2_t33_650M_UR50D	last_1	cosine
P54839	P54868	FALSE	0.9914475679397584	2	SWE Embeddings	2	small.fasta.last_1.esm2_t33_650M_UR50D.sequence_embeddings_swe.idx.similarities_cosine	esm2_t33_650M_UR50D	last_1	cosine
P60010	P60709	FALSE	0.9997305274009703	1	SWE Embeddings	7	small.fasta.last_1.esm2_t33_650M_UR50D.sequence_embeddings_swe.idx.similarities_cosine	esm2_t33_650M_UR50D	last_1	cosine
P60010	P63261	FALSE	0.9996604323387146	2	SWE Embeddings	7	small.fasta.last_1.esm2_t33_650M_UR50D.sequence_embeddings_swe.idx.similarities_cosine	esm2_t33_650M_UR50D	last_1	cosine
P60010	P63267	TRUE	0.9995679259300232	3	SWE Embeddings	7	small.fasta.last_1.esm2_t33_650M_UR50D.sequence_embeddings_swe.idx.similarities_cosine	esm2_t33_650M_UR50D	last_1	cosine
P60010	P68032	FALSE	0.9995654821395874	4	SWE Embeddings	7	small.fasta.last_1.esm2_t33_650M_UR50D.sequence_embeddings_swe.idx.similarities_cosine	esm2_t33_650M_UR50D	last_1	cosine
P60010	P68133	FALSE	0.9995096921920776	5	SWE Embeddings	7	small.fasta.last_1.esm2_t33_650M_UR50D.sequence_embeddings_swe.idx.similarities_cosine	esm2_t33_650M_UR50D	last_1	cosine
P60010	P62736	FALSE	0.9994495511054992	6	SWE Embeddings	7	small.fasta.last_1.esm2_t33_650M_UR50D.sequence_embeddings_swe.idx.similarities_cosine	esm2_t33_650M_UR50D	last_1	cosine
P60010	Q562R1	TRUE	0.9991698265075684	7	SWE Embeddings	7	small.fasta.last_1.esm2_t33_650M_UR50D.sequence_embeddings_swe.idx.similarities_cosine	esm2_t33_650M_UR50D	last_1	cosine
Q07478	Q13838	TRUE	0.9955357313156128	1	SWE Embeddings	2	small.fasta.last_1.esm2_t33_650M_UR50D.sequence_embeddings_swe.idx.similarities_cosine	esm2_t33_650M_UR50D	last_1	cosine
Q07478	O00148	FALSE	0.9951692819595336	2	SWE Embeddings	2	small.fasta.last_1.esm2_t33_650M_UR50D.sequence_embeddings_swe.idx.similarities_cosine	esm2_t33_650M_UR50D	last_1	cosine
Q99190	Q5HYJ1	FALSE	0.9705222845077516	1	SWE Embeddings	2	small.fasta.last_1.esm2_t33_650M_UR50D.sequence_embeddings_swe.idx.similarities_cosine	esm2_t33_650M_UR50D	last_1	cosine
Q99190	Q9NZ01	TRUE	0.9351457357406616	2	SWE Embeddings	2	small.fasta.last_1.esm2_t33_650M_UR50D.sequence_embeddings_swe.idx.similarities_cosine	esm2_t33_650M_UR50D	last_1	cosine
P00817	Q15181	TRUE	0.5170068027210885	1	Sequence Alignment	2	inp9_small_proteome.pairs.align.similarities	esm2_t33_650M_UR50D	last_1	cosine
P00817	Q9H2U2	FALSE	0.4332344213649852	2	Sequence Alignment	2	inp9_small_proteome.pairs.align.similarities	esm2_t33_650M_UR50D	last_1	cosine
P02557	Q9BVA1	FALSE	0.7330415754923414	1	Sequence Alignment	9	inp9_small_proteome.pairs.align.similarities	esm2_t33_650M_UR50D	last_1	cosine
P02557	P68371	FALSE	0.7330415754923414	2	Sequence Alignment	9	inp9_small_proteome.pairs.align.similarities	esm2_t33_650M_UR50D	last_1	cosine
P02557	P07437	FALSE	0.7330415754923414	3	Sequence Alignment	9	inp9_small_proteome.pairs.align.similarities	esm2_t33_650M_UR50D	last_1	cosine
P02557	Q13509	FALSE	0.7320261437908496	4	Sequence Alignment	9	inp9_small_proteome.pairs.align.similarities	esm2_t33_650M_UR50D	last_1	cosine
P02557	Q13885	FALSE	0.7308533916849015	5	Sequence Alignment	9	inp9_small_proteome.pairs.align.similarities	esm2_t33_650M_UR50D	last_1	cosine
P02557	P04350	TRUE	0.7304347826086957	6	Sequence Alignment	9	inp9_small_proteome.pairs.align.similarities	esm2_t33_650M_UR50D	last_1	cosine
P02557	Q9BUF5	FALSE	0.7264770240700219	7	Sequence Alignment	9	inp9_small_proteome.pairs.align.similarities	esm2_t33_650M_UR50D	last_1	cosine
P02557	Q3ZCM7	TRUE	0.7008733624454149	8	Sequence Alignment	9	inp9_small_proteome.pairs.align.similarities	esm2_t33_650M_UR50D	last_1	cosine
P02557	Q9H4B7	FALSE	0.6623093681917211	9	Sequence Alignment	9	inp9_small_proteome.pairs.align.similarities	esm2_t33_650M_UR50D	last_1	cosine
P04801	P26639	TRUE	0.5369127516778524	1	Sequence Alignment	2	inp9_small_proteome.pairs.align.similarities	esm2_t33_650M_UR50D	last_1	cosine
P04801	A2RTX5	FALSE	0.4733009708737864	2	Sequence Alignment	2	inp9_small_proteome.pairs.align.similarities	esm2_t33_650M_UR50D	last_1	cosine
P05453	Q8IYD1	TRUE	0.4088952654232424	1	Sequence Alignment	2	inp9_small_proteome.pairs.align.similarities	esm2_t33_650M_UR50D	last_1	cosine
P05453	P15170	FALSE	0.3851744186046512	2	Sequence Alignment	2	inp9_small_proteome.pairs.align.similarities	esm2_t33_650M_UR50D	last_1	cosine
P07263	P12081	TRUE	0.4556962025316455	1	Sequence Alignment	2	inp9_small_proteome.pairs.align.similarities	esm2_t33_650M_UR50D	last_1	cosine
P07263	P49590	FALSE	0.4061930783242258	2	Sequence Alignment	2	inp9_small_proteome.pairs.align.similarities	esm2_t33_650M_UR50D	last_1	cosine
P07283	O15305	TRUE	0.5686274509803921	1	Sequence Alignment	2	inp9_small_proteome.pairs.align.similarities	esm2_t33_650M_UR50D	last_1	cosine
P07283	Q92871	FALSE	0.5381679389312977	2	Sequence Alignment	2	inp9_small_proteome.pairs.align.similarities	esm2_t33_650M_UR50D	last_1	cosine
P07807	P00374	TRUE	0.2922374429223744	1	Sequence Alignment	2	inp9_small_proteome.pairs.align.similarities	esm2_t33_650M_UR50D	last_1	cosine
P07807	Q86XF0	FALSE	0.2831858407079646	2	Sequence Alignment	2	inp9_small_proteome.pairs.align.similarities	esm2_t33_650M_UR50D	last_1	cosine
P08964	P35580	FALSE	0.2971979788700046	1	Sequence Alignment	6	inp9_small_proteome.pairs.align.similarities	esm2_t33_650M_UR50D	last_1	cosine
P08964	P35749	TRUE	0.2879506641366224	2	Sequence Alignment	6	inp9_small_proteome.pairs.align.similarities	esm2_t33_650M_UR50D	last_1	cosine
P08964	P12883	FALSE	0.2854477611940298	3	Sequence Alignment	6	inp9_small_proteome.pairs.align.similarities	esm2_t33_650M_UR50D	last_1	cosine
P08964	P12882	TRUE	0.2787114845938375	4	Sequence Alignment	6	inp9_small_proteome.pairs.align.similarities	esm2_t33_650M_UR50D	last_1	cosine
P08964	Q9UKX2	FALSE	0.2737430167597765	5	Sequence Alignment	6	inp9_small_proteome.pairs.align.similarities	esm2_t33_650M_UR50D	last_1	cosine
P08964	A7E2Y1	TRUE	0.2690004606172271	6	Sequence Alignment	6	inp9_small_proteome.pairs.align.similarities	esm2_t33_650M_UR50D	last_1	cosine
P09938	P31350	FALSE	0.5823095823095823	1	Sequence Alignment	2	inp9_small_proteome.pairs.align.similarities	esm2_t33_650M_UR50D	last_1	cosine
P09938	Q7LG56	TRUE	0.568922305764411	2	Sequence Alignment	2	inp9_small_proteome.pairs.align.similarities	esm2_t33_650M_UR50D	last_1	cosine
P11353	Q9LR75	TRUE	0.425	1	Sequence Alignment	2	inp9_small_proteome.pairs.align.similarities	esm2_t33_650M_UR50D	last_1	cosine
P11353	Q93Z96	FALSE	0.1875	2	Sequence Alignment	2	inp9_small_proteome.pairs.align.similarities	esm2_t33_650M_UR50D	last_1	cosine
P14742	O94808	TRUE	0.5554016620498615	1	Sequence Alignment	2	inp9_small_proteome.pairs.align.similarities	esm2_t33_650M_UR50D	last_1	cosine
P14742	Q06210	FALSE	0.5402455661664393	2	Sequence Alignment	2	inp9_small_proteome.pairs.align.similarities	esm2_t33_650M_UR50D	last_1	cosine
P15496	Q13907	TRUE	0.4123711340206185	1	Sequence Alignment	2	inp9_small_proteome.pairs.align.similarities	esm2_t33_650M_UR50D	last_1	cosine
P15496	Q9BXS1	FALSE	0.3230240549828179	2	Sequence Alignment	2	inp9_small_proteome.pairs.align.similarities	esm2_t33_650M_UR50D	last_1	cosine
P25342	Q9UH03	TRUE	0.3950276243093922	1	Sequence Alignment	2	inp9_small_proteome.pairs.align.similarities	esm2_t33_650M_UR50D	last_1	cosine
P25342	Q8IYM1	FALSE	0.3928571428571428	2	Sequence Alignment	2	inp9_small_proteome.pairs.align.similarities	esm2_t33_650M_UR50D	last_1	cosine
P32337	O00410	TRUE	0.2874779541446208	1	Sequence Alignment	2	inp9_small_proteome.pairs.align.similarities	esm2_t33_650M_UR50D	last_1	cosine
P32337	O60518	FALSE	0.2773972602739726	2	Sequence Alignment	2	inp9_small_proteome.pairs.align.similarities	esm2_t33_650M_UR50D	last_1	cosine
P32347	P06132	TRUE	0.4986595174262734	1	Sequence Alignment	4	inp9_small_proteome.pairs.align.similarities	esm2_t33_650M_UR50D	last_1	cosine
P32347	P29680	TRUE	0.3638743455497382	2	Sequence Alignment	4	inp9_small_proteome.pairs.align.similarities	esm2_t33_650M_UR50D	last_1	cosine
P32347	O22886	FALSE	0.3218673218673218	3	Sequence Alignment	4	inp9_small_proteome.pairs.align.similarities	esm2_t33_650M_UR50D	last_1	cosine
P32347	Q93ZB6	FALSE	0.2505800464037123	4	Sequence Alignment	4	inp9_small_proteome.pairs.align.similarities	esm2_t33_650M_UR50D	last_1	cosine
P38221	Q92903	FALSE	0.3484536082474226	1	Sequence Alignment	2	inp9_small_proteome.pairs.align.similarities	esm2_t33_650M_UR50D	last_1	cosine
P38221	O95674	TRUE	0.3376344086021505	2	Sequence Alignment	2	inp9_small_proteome.pairs.align.similarities	esm2_t33_650M_UR50D	last_1	cosine
P38523	Q9HAV7	TRUE	0.3361702127659574	1	Sequence Alignment	2	inp9_small_proteome.pairs.align.similarities	esm2_t33_650M_UR50D	last_1	cosine
P38523	Q8TAA5	FALSE	0.2622950819672131	2	Sequence Alignment	2	inp9_small_proteome.pairs.align.similarities	esm2_t33_650M_UR50D	last_1	cosine
P40303	O14818	TRUE	0.5708661417322834	1	Sequence Alignment	2	inp9_small_proteome.pairs.align.similarities	esm2_t33_650M_UR50D	last_1	cosine
P40303	Q8TAA3	FALSE	0.5325670498084292	2	Sequence Alignment	2	inp9_small_proteome.pairs.align.similarities	esm2_t33_650M_UR50D	last_1	cosine
P40518	Q9BPX5	TRUE	0.28125	1	Sequence Alignment	2	inp9_small_proteome.pairs.align.similarities	esm2_t33_650M_UR50D	last_1	cosine
P40518	O15511	FALSE	0.2631578947368421	2	Sequence Alignment	2	inp9_small_proteome.pairs.align.similarities	esm2_t33_650M_UR50D	last_1	cosine
P40857	Q6Y1H2	TRUE	0.2862453531598513	1	Sequence Alignment	2	inp9_small_proteome.pairs.align.similarities	esm2_t33_650M_UR50D	last_1	cosine
P40857	B0YJ81	FALSE	0.2550335570469799	2	Sequence Alignment	2	inp9_small_proteome.pairs.align.similarities	esm2_t33_650M_UR50D	last_1	cosine
P53039	Q969M3	TRUE	0.3272727272727272	1	Sequence Alignment	2	inp9_small_proteome.pairs.align.similarities	esm2_t33_650M_UR50D	last_1	cosine
P53039	Q8N8F6	FALSE	0.3137931034482759	2	Sequence Alignment	2	inp9_small_proteome.pairs.align.similarities	esm2_t33_650M_UR50D	last_1	cosine
P53378	Q9NRH3	TRUE	0.3866943866943867	1	Sequence Alignment	2	inp9_small_proteome.pairs.align.similarities	esm2_t33_650M_UR50D	last_1	cosine
P53378	P23258	FALSE	0.3804573804573805	2	Sequence Alignment	2	inp9_small_proteome.pairs.align.similarities	esm2_t33_650M_UR50D	last_1	cosine
P54839	P54868	FALSE	0.4091778202676864	1	Sequence Alignment	2	inp9_small_proteome.pairs.align.similarities	esm2_t33_650M_UR50D	last_1	cosine
P54839	Q01581	TRUE	0.4035714285714286	2	Sequence Alignment	2	inp9_small_proteome.pairs.align.similarities	esm2_t33_650M_UR50D	last_1	cosine
P60010	P63261	FALSE	0.8906666666666667	1	Sequence Alignment	7	inp9_small_proteome.pairs.align.similarities	esm2_t33_650M_UR50D	last_1	cosine
P60010	P60709	FALSE	0.888	2	Sequence Alignment	7	inp9_small_proteome.pairs.align.similarities	esm2_t33_650M_UR50D	last_1	cosine
P60010	P68032	FALSE	0.8673740053050398	3	Sequence Alignment	7	inp9_small_proteome.pairs.align.similarities	esm2_t33_650M_UR50D	last_1	cosine
P60010	P68133	FALSE	0.8647214854111406	4	Sequence Alignment	7	inp9_small_proteome.pairs.align.similarities	esm2_t33_650M_UR50D	last_1	cosine
P60010	P63267	TRUE	0.8643617021276596	5	Sequence Alignment	7	inp9_small_proteome.pairs.align.similarities	esm2_t33_650M_UR50D	last_1	cosine
P60010	P62736	FALSE	0.8620689655172413	6	Sequence Alignment	7	inp9_small_proteome.pairs.align.similarities	esm2_t33_650M_UR50D	last_1	cosine
P60010	Q562R1	TRUE	0.8297872340425532	7	Sequence Alignment	7	inp9_small_proteome.pairs.align.similarities	esm2_t33_650M_UR50D	last_1	cosine
Q07478	Q13838	TRUE	0.6169265033407573	1	Sequence Alignment	2	inp9_small_proteome.pairs.align.similarities	esm2_t33_650M_UR50D	last_1	cosine
Q07478	O00148	FALSE	0.6057906458797327	2	Sequence Alignment	2	inp9_small_proteome.pairs.align.similarities	esm2_t33_650M_UR50D	last_1	cosine
Q99190	Q9NZ01	TRUE	0.2759643916913946	1	Sequence Alignment	2	inp9_small_proteome.pairs.align.similarities	esm2_t33_650M_UR50D	last_1	cosine
Q99190	Q5HYJ1	FALSE	0.2532637075718015	2	Sequence Alignment	2	inp9_small_proteome.pairs.align.similarities	esm2_t33_650M_UR50D	last_1	cosine
P00817	Q15181	TRUE	0.9983558058738708	1	Embeddings	2	small.fasta.last_4.esm2_t33_650M_UR50D.sequence_embeddings.idx.similarities_cosine	esm2_t33_650M_UR50D	last_4	cosine
P00817	Q9H2U2	FALSE	0.9931164383888244	2	Embeddings	2	small.fasta.last_4.esm2_t33_650M_UR50D.sequence_embeddings.idx.similarities_cosine	esm2_t33_650M_UR50D	last_4	cosine
P02557	Q13509	FALSE	0.9996336698532104	1	Embeddings	9	small.fasta.last_4.esm2_t33_650M_UR50D.sequence_embeddings.idx.similarities_cosine	esm2_t33_650M_UR50D	last_4	cosine
P02557	Q13885	FALSE	0.9995700120925904	2	Embeddings	9	small.fasta.last_4.esm2_t33_650M_UR50D.sequence_embeddings.idx.similarities_cosine	esm2_t33_650M_UR50D	last_4	cosine
P02557	Q9BUF5	FALSE	0.9995681047439576	3	Embeddings	9	small.fasta.last_4.esm2_t33_650M_UR50D.sequence_embeddings.idx.similarities_cosine	esm2_t33_650M_UR50D	last_4	cosine
P02557	Q9BVA1	FALSE	0.9995598793029784	4	Embeddings	9	small.fasta.last_4.esm2_t33_650M_UR50D.sequence_embeddings.idx.similarities_cosine	esm2_t33_650M_UR50D	last_4	cosine
P02557	P07437	FALSE	0.99948388338089	5	Embeddings	9	small.fasta.last_4.esm2_t33_650M_UR50D.sequence_embeddings.idx.similarities_cosine	esm2_t33_650M_UR50D	last_4	cosine
P02557	P68371	FALSE	0.9994682669639589	6	Embeddings	9	small.fasta.last_4.esm2_t33_650M_UR50D.sequence_embeddings.idx.similarities_cosine	esm2_t33_650M_UR50D	last_4	cosine
P02557	P04350	TRUE	0.9994560480117798	7	Embeddings	9	small.fasta.last_4.esm2_t33_650M_UR50D.sequence_embeddings.idx.similarities_cosine	esm2_t33_650M_UR50D	last_4	cosine
P02557	Q3ZCM7	TRUE	0.9994379878044128	8	Embeddings	9	small.fasta.last_4.esm2_t33_650M_UR50D.sequence_embeddings.idx.similarities_cosine	esm2_t33_650M_UR50D	last_4	cosine
P02557	Q9H4B7	FALSE	0.9993140697479248	9	Embeddings	9	small.fasta.last_4.esm2_t33_650M_UR50D.sequence_embeddings.idx.similarities_cosine	esm2_t33_650M_UR50D	last_4	cosine
P04801	P26639	TRUE	0.9986565113067628	1	Embeddings	2	small.fasta.last_4.esm2_t33_650M_UR50D.sequence_embeddings.idx.similarities_cosine	esm2_t33_650M_UR50D	last_4	cosine
P04801	A2RTX5	FALSE	0.9959851503372192	2	Embeddings	2	small.fasta.last_4.esm2_t33_650M_UR50D.sequence_embeddings.idx.similarities_cosine	esm2_t33_650M_UR50D	last_4	cosine
P05453	Q8IYD1	TRUE	0.986333429813385	1	Embeddings	2	small.fasta.last_4.esm2_t33_650M_UR50D.sequence_embeddings.idx.similarities_cosine	esm2_t33_650M_UR50D	last_4	cosine
P05453	P15170	FALSE	0.98521488904953	2	Embeddings	2	small.fasta.last_4.esm2_t33_650M_UR50D.sequence_embeddings.idx.similarities_cosine	esm2_t33_650M_UR50D	last_4	cosine
P07263	P49590	FALSE	0.9898294806480408	1	Embeddings	2	small.fasta.last_4.esm2_t33_650M_UR50D.sequence_embeddings.idx.similarities_cosine	esm2_t33_650M_UR50D	last_4	cosine
P07263	P12081	TRUE	0.9896994829177856	2	Embeddings	2	small.fasta.last_4.esm2_t33_650M_UR50D.sequence_embeddings.idx.similarities_cosine	esm2_t33_650M_UR50D	last_4	cosine
P07283	O15305	TRUE	0.995916783809662	1	Embeddings	2	small.fasta.last_4.esm2_t33_650M_UR50D.sequence_embeddings.idx.similarities_cosine	esm2_t33_650M_UR50D	last_4	cosine
P07283	Q92871	FALSE	0.9958564043045044	2	Embeddings	2	small.fasta.last_4.esm2_t33_650M_UR50D.sequence_embeddings.idx.similarities_cosine	esm2_t33_650M_UR50D	last_4	cosine
P07807	Q86XF0	FALSE	0.9886206984519958	1	Embeddings	2	small.fasta.last_4.esm2_t33_650M_UR50D.sequence_embeddings.idx.similarities_cosine	esm2_t33_650M_UR50D	last_4	cosine
P07807	P00374	TRUE	0.9869979619979858	2	Embeddings	2	small.fasta.last_4.esm2_t33_650M_UR50D.sequence_embeddings.idx.similarities_cosine	esm2_t33_650M_UR50D	last_4	cosine
P08964	A7E2Y1	TRUE	0.9733116030693054	1	Embeddings	6	small.fasta.last_4.esm2_t33_650M_UR50D.sequence_embeddings.idx.similarities_cosine	esm2_t33_650M_UR50D	last_4	cosine
P08964	Q9UKX2	FALSE	0.9712419509887696	2	Embeddings	6	small.fasta.last_4.esm2_t33_650M_UR50D.sequence_embeddings.idx.similarities_cosine	esm2_t33_650M_UR50D	last_4	cosine
P08964	P12882	TRUE	0.9711483716964722	3	Embeddings	6	small.fasta.last_4.esm2_t33_650M_UR50D.sequence_embeddings.idx.similarities_cosine	esm2_t33_650M_UR50D	last_4	cosine
P08964	P12883	FALSE	0.9709500074386596	4	Embeddings	6	small.fasta.last_4.esm2_t33_650M_UR50D.sequence_embeddings.idx.similarities_cosine	esm2_t33_650M_UR50D	last_4	cosine
P08964	P35749	TRUE	0.9672528505325316	5	Embeddings	6	small.fasta.last_4.esm2_t33_650M_UR50D.sequence_embeddings.idx.similarities_cosine	esm2_t33_650M_UR50D	last_4	cosine
P08964	P35580	FALSE	0.9659371972084044	6	Embeddings	6	small.fasta.last_4.esm2_t33_650M_UR50D.sequence_embeddings.idx.similarities_cosine	esm2_t33_650M_UR50D	last_4	cosine
P09938	P31350	FALSE	0.9928714036941528	1	Embeddings	2	small.fasta.last_4.esm2_t33_650M_UR50D.sequence_embeddings.idx.similarities_cosine	esm2_t33_650M_UR50D	last_4	cosine
P09938	Q7LG56	TRUE	0.9914198517799376	2	Embeddings	2	small.fasta.last_4.esm2_t33_650M_UR50D.sequence_embeddings.idx.similarities_cosine	esm2_t33_650M_UR50D	last_4	cosine
P11353	Q9LR75	TRUE	0.973499834537506	1	Embeddings	2	small.fasta.last_4.esm2_t33_650M_UR50D.sequence_embeddings.idx.similarities_cosine	esm2_t33_650M_UR50D	last_4	cosine
P11353	Q93Z96	FALSE	0.9732782244682312	2	Embeddings	2	small.fasta.last_4.esm2_t33_650M_UR50D.sequence_embeddings.idx.similarities_cosine	esm2_t33_650M_UR50D	last_4	cosine
P14742	Q06210	FALSE	0.9984304308891296	1	Embeddings	2	small.fasta.last_4.esm2_t33_650M_UR50D.sequence_embeddings.idx.similarities_cosine	esm2_t33_650M_UR50D	last_4	cosine
P14742	O94808	TRUE	0.9980396628379822	2	Embeddings	2	small.fasta.last_4.esm2_t33_650M_UR50D.sequence_embeddings.idx.similarities_cosine	esm2_t33_650M_UR50D	last_4	cosine
P15496	Q9BXS1	FALSE	0.9859018325805664	1	Embeddings	2	small.fasta.last_4.esm2_t33_650M_UR50D.sequence_embeddings.idx.similarities_cosine	esm2_t33_650M_UR50D	last_4	cosine
P15496	Q13907	TRUE	0.9824301600456238	2	Embeddings	2	small.fasta.last_4.esm2_t33_650M_UR50D.sequence_embeddings.idx.similarities_cosine	esm2_t33_650M_UR50D	last_4	cosine
P25342	Q9UH03	TRUE	0.9967411160469056	1	Embeddings	2	small.fasta.last_4.esm2_t33_650M_UR50D.sequence_embeddings.idx.similarities_cosine	esm2_t33_650M_UR50D	last_4	cosine
P25342	Q8IYM1	FALSE	0.9959970116615297	2	Embeddings	2	small.fasta.last_4.esm2_t33_650M_UR50D.sequence_embeddings.idx.similarities_cosine	esm2_t33_650M_UR50D	last_4	cosine
P32337	O60518	FALSE	0.9960364699363708	1	Embeddings	2	small.fasta.last_4.esm2_t33_650M_UR50D.sequence_embeddings.idx.similarities_cosine	esm2_t33_650M_UR50D	last_4	cosine
P32337	O00410	TRUE	0.9949827194213868	2	Embeddings	2	small.fasta.last_4.esm2_t33_650M_UR50D.sequence_embeddings.idx.similarities_cosine	esm2_t33_650M_UR50D	last_4	cosine
P32347	P06132	TRUE	0.9975751042366028	1	Embeddings	4	small.fasta.last_4.esm2_t33_650M_UR50D.sequence_embeddings.idx.similarities_cosine	esm2_t33_650M_UR50D	last_4	cosine
P32347	P29680	TRUE	0.9962812066078186	2	Embeddings	4	small.fasta.last_4.esm2_t33_650M_UR50D.sequence_embeddings.idx.similarities_cosine	esm2_t33_650M_UR50D	last_4	cosine
P32347	O22886	FALSE	0.9938101172447203	3	Embeddings	4	small.fasta.last_4.esm2_t33_650M_UR50D.sequence_embeddings.idx.similarities_cosine	esm2_t33_650M_UR50D	last_4	cosine
P32347	Q93ZB6	FALSE	0.9905995726585388	4	Embeddings	4	small.fasta.last_4.esm2_t33_650M_UR50D.sequence_embeddings.idx.similarities_cosine	esm2_t33_650M_UR50D	last_4	cosine
P38221	O95674	TRUE	0.9937740564346312	1	Embeddings	2	small.fasta.last_4.esm2_t33_650M_UR50D.sequence_embeddings.idx.similarities_cosine	esm2_t33_650M_UR50D	last_4	cosine
P38221	Q92903	FALSE	0.9931046366691588	2	Embeddings	2	small.fasta.last_4.esm2_t33_650M_UR50D.sequence_embeddings.idx.similarities_cosine	esm2_t33_650M_UR50D	last_4	cosine
P38523	Q9HAV7	TRUE	0.9924725890159608	1	Embeddings	2	small.fasta.last_4.esm2_t33_650M_UR50D.sequence_embeddings.idx.similarities_cosine	esm2_t33_650M_UR50D	last_4	cosine
P38523	Q8TAA5	FALSE	0.982296347618103	2	Embeddings	2	small.fasta.last_4.esm2_t33_650M_UR50D.sequence_embeddings.idx.similarities_cosine	esm2_t33_650M_UR50D	last_4	cosine
P40303	O14818	TRUE	0.9987176060676576	1	Embeddings	2	small.fasta.last_4.esm2_t33_650M_UR50D.sequence_embeddings.idx.similarities_cosine	esm2_t33_650M_UR50D	last_4	cosine
P40303	Q8TAA3	FALSE	0.998458206653595	2	Embeddings	2	small.fasta.last_4.esm2_t33_650M_UR50D.sequence_embeddings.idx.similarities_cosine	esm2_t33_650M_UR50D	last_4	cosine
P40518	Q9BPX5	TRUE	0.9973203539848328	1	Embeddings	2	small.fasta.last_4.esm2_t33_650M_UR50D.sequence_embeddings.idx.similarities_cosine	esm2_t33_650M_UR50D	last_4	cosine
P40518	O15511	FALSE	0.9965881109237672	2	Embeddings	2	small.fasta.last_4.esm2_t33_650M_UR50D.sequence_embeddings.idx.similarities_cosine	esm2_t33_650M_UR50D	last_4	cosine
P40857	Q6Y1H2	TRUE	0.9935100078582764	1	Embeddings	2	small.fasta.last_4.esm2_t33_650M_UR50D.sequence_embeddings.idx.similarities_cosine	esm2_t33_650M_UR50D	last_4	cosine
P40857	B0YJ81	FALSE	0.9844415187835692	2	Embeddings	2	small.fasta.last_4.esm2_t33_650M_UR50D.sequence_embeddings.idx.similarities_cosine	esm2_t33_650M_UR50D	last_4	cosine
P53039	Q969M3	TRUE	0.994028091430664	1	Embeddings	2	small.fasta.last_4.esm2_t33_650M_UR50D.sequence_embeddings.idx.similarities_cosine	esm2_t33_650M_UR50D	last_4	cosine
P53039	Q8N8F6	FALSE	0.9938667416572572	2	Embeddings	2	small.fasta.last_4.esm2_t33_650M_UR50D.sequence_embeddings.idx.similarities_cosine	esm2_t33_650M_UR50D	last_4	cosine
P53378	Q9NRH3	TRUE	0.9811883568763732	1	Embeddings	2	small.fasta.last_4.esm2_t33_650M_UR50D.sequence_embeddings.idx.similarities_cosine	esm2_t33_650M_UR50D	last_4	cosine
P53378	P23258	FALSE	0.9798813462257384	2	Embeddings	2	small.fasta.last_4.esm2_t33_650M_UR50D.sequence_embeddings.idx.similarities_cosine	esm2_t33_650M_UR50D	last_4	cosine
P54839	Q01581	TRUE	0.996900200843811	1	Embeddings	2	small.fasta.last_4.esm2_t33_650M_UR50D.sequence_embeddings.idx.similarities_cosine	esm2_t33_650M_UR50D	last_4	cosine
P54839	P54868	FALSE	0.9967933893203736	2	Embeddings	2	small.fasta.last_4.esm2_t33_650M_UR50D.sequence_embeddings.idx.similarities_cosine	esm2_t33_650M_UR50D	last_4	cosine
P60010	P60709	FALSE	0.9998513460159302	1	Embeddings	7	small.fasta.last_4.esm2_t33_650M_UR50D.sequence_embeddings.idx.similarities_cosine	esm2_t33_650M_UR50D	last_4	cosine
P60010	P63261	FALSE	0.9998376369476318	2	Embeddings	7	small.fasta.last_4.esm2_t33_650M_UR50D.sequence_embeddings.idx.similarities_cosine	esm2_t33_650M_UR50D	last_4	cosine
P60010	P68032	FALSE	0.9998183846473694	3	Embeddings	7	small.fasta.last_4.esm2_t33_650M_UR50D.sequence_embeddings.idx.similarities_cosine	esm2_t33_650M_UR50D	last_4	cosine
P60010	P63267	TRUE	0.9998087882995604	4	Embeddings	7	small.fasta.last_4.esm2_t33_650M_UR50D.sequence_embeddings.idx.similarities_cosine	esm2_t33_650M_UR50D	last_4	cosine
P60010	P68133	FALSE	0.9997997879981996	5	Embeddings	7	small.fasta.last_4.esm2_t33_650M_UR50D.sequence_embeddings.idx.similarities_cosine	esm2_t33_650M_UR50D	last_4	cosine
P60010	P62736	FALSE	0.9997908473014832	6	Embeddings	7	small.fasta.last_4.esm2_t33_650M_UR50D.sequence_embeddings.idx.similarities_cosine	esm2_t33_650M_UR50D	last_4	cosine
P60010	Q562R1	TRUE	0.9997262954711914	7	Embeddings	7	small.fasta.last_4.esm2_t33_650M_UR50D.sequence_embeddings.idx.similarities_cosine	esm2_t33_650M_UR50D	last_4	cosine
Q07478	Q13838	TRUE	0.9976195693016052	1	Embeddings	2	small.fasta.last_4.esm2_t33_650M_UR50D.sequence_embeddings.idx.similarities_cosine	esm2_t33_650M_UR50D	last_4	cosine
Q07478	O00148	FALSE	0.9973551034927368	2	Embeddings	2	small.fasta.last_4.esm2_t33_650M_UR50D.sequence_embeddings.idx.similarities_cosine	esm2_t33_650M_UR50D	last_4	cosine
Q99190	Q5HYJ1	FALSE	0.9893361330032348	1	Embeddings	2	small.fasta.last_4.esm2_t33_650M_UR50D.sequence_embeddings.idx.similarities_cosine	esm2_t33_650M_UR50D	last_4	cosine
Q99190	Q9NZ01	TRUE	0.974233090877533	2	Embeddings	2	small.fasta.last_4.esm2_t33_650M_UR50D.sequence_embeddings.idx.similarities_cosine	esm2_t33_650M_UR50D	last_4	cosine
P00817	Q15181	TRUE	0.99661386013031	1	SWE Embeddings	2	small.fasta.last_4.esm2_t33_650M_UR50D.sequence_embeddings_swe.idx.similarities_cosine	esm2_t33_650M_UR50D	last_4	cosine
P00817	Q9H2U2	FALSE	0.985589861869812	2	SWE Embeddings	2	small.fasta.last_4.esm2_t33_650M_UR50D.sequence_embeddings_swe.idx.similarities_cosine	esm2_t33_650M_UR50D	last_4	cosine
P02557	Q13509	FALSE	0.9989643096923828	1	SWE Embeddings	9	small.fasta.last_4.esm2_t33_650M_UR50D.sequence_embeddings_swe.idx.similarities_cosine	esm2_t33_650M_UR50D	last_4	cosine
P02557	Q9BUF5	FALSE	0.9986785650253296	2	SWE Embeddings	9	small.fasta.last_4.esm2_t33_650M_UR50D.sequence_embeddings_swe.idx.similarities_cosine	esm2_t33_650M_UR50D	last_4	cosine
P02557	Q13885	FALSE	0.9986527562141418	3	SWE Embeddings	9	small.fasta.last_4.esm2_t33_650M_UR50D.sequence_embeddings_swe.idx.similarities_cosine	esm2_t33_650M_UR50D	last_4	cosine
P02557	Q9BVA1	FALSE	0.99863433837890625	4	SWE Embeddings	9	small.fasta.last_4.esm2_t33_650M_UR50D.sequence_embeddings_swe.idx.similarities_cosine	esm2_t33_650M_UR50D	last_4	cosine
P02557	Q3ZCM7	TRUE	0.9986227750778198	5	SWE Embeddings	9	small.fasta.last_4.esm2_t33_650M_UR50D.sequence_embeddings_swe.idx.similarities_cosine	esm2_t33_650M_UR50D	last_4	cosine
P02557	P07437	FALSE	0.998500645160675	6	SWE Embeddings	9	small.fasta.last_4.esm2_t33_650M_UR50D.sequence_embeddings_swe.idx.similarities_cosine	esm2_t33_650M_UR50D	last_4	cosine
P02557	Q9H4B7	FALSE	0.9984771013259888	7	SWE Embeddings	9	small.fasta.last_4.esm2_t33_650M_UR50D.sequence_embeddings_swe.idx.similarities_cosine	esm2_t33_650M_UR50D	last_4	cosine
P02557	P68371	FALSE	0.9984598755836488	8	SWE Embeddings	9	small.fasta.last_4.esm2_t33_650M_UR50D.sequence_embeddings_swe.idx.similarities_cosine	esm2_t33_650M_UR50D	last_4	cosine
P02557	P04350	TRUE	0.9983429312705994	9	SWE Embeddings	9	small.fasta.last_4.esm2_t33_650M_UR50D.sequence_embeddings_swe.idx.similarities_cosine	esm2_t33_650M_UR50D	last_4	cosine
P04801	P26639	TRUE	0.9983993768692015	1	SWE Embeddings	2	small.fasta.last_4.esm2_t33_650M_UR50D.sequence_embeddings_swe.idx.similarities_cosine	esm2_t33_650M_UR50D	last_4	cosine
P04801	A2RTX5	FALSE	0.9948395490646362	2	SWE Embeddings	2	small.fasta.last_4.esm2_t33_650M_UR50D.sequence_embeddings_swe.idx.similarities_cosine	esm2_t33_650M_UR50D	last_4	cosine
P05453	P15170	FALSE	0.9815930128097534	1	SWE Embeddings	2	small.fasta.last_4.esm2_t33_650M_UR50D.sequence_embeddings_swe.idx.similarities_cosine	esm2_t33_650M_UR50D	last_4	cosine
P05453	Q8IYD1	TRUE	0.9814999103546144	2	SWE Embeddings	2	small.fasta.last_4.esm2_t33_650M_UR50D.sequence_embeddings_swe.idx.similarities_cosine	esm2_t33_650M_UR50D	last_4	cosine
P07263	P12081	TRUE	0.985573410987854	1	SWE Embeddings	2	small.fasta.last_4.esm2_t33_650M_UR50D.sequence_embeddings_swe.idx.similarities_cosine	esm2_t33_650M_UR50D	last_4	cosine
P07263	P49590	FALSE	0.9853696227073668	2	SWE Embeddings	2	small.fasta.last_4.esm2_t33_650M_UR50D.sequence_embeddings_swe.idx.similarities_cosine	esm2_t33_650M_UR50D	last_4	cosine
P07283	O15305	TRUE	0.993628740310669	1	SWE Embeddings	2	small.fasta.last_4.esm2_t33_650M_UR50D.sequence_embeddings_swe.idx.similarities_cosine	esm2_t33_650M_UR50D	last_4	cosine
P07283	Q92871	FALSE	0.9924654364585876	2	SWE Embeddings	2	small.fasta.last_4.esm2_t33_650M_UR50D.sequence_embeddings_swe.idx.similarities_cosine	esm2_t33_650M_UR50D	last_4	cosine
P07807	Q86XF0	FALSE	0.983457624912262	1	SWE Embeddings	2	small.fasta.last_4.esm2_t33_650M_UR50D.sequence_embeddings_swe.idx.similarities_cosine	esm2_t33_650M_UR50D	last_4	cosine
P07807	P00374	TRUE	0.9820560812950134	2	SWE Embeddings	2	small.fasta.last_4.esm2_t33_650M_UR50D.sequence_embeddings_swe.idx.similarities_cosine	esm2_t33_650M_UR50D	last_4	cosine
P08964	A7E2Y1	TRUE	0.9738705158233644	1	SWE Embeddings	6	small.fasta.last_4.esm2_t33_650M_UR50D.sequence_embeddings_swe.idx.similarities_cosine	esm2_t33_650M_UR50D	last_4	cosine
P08964	P12883	FALSE	0.9721448421478271	2	SWE Embeddings	6	small.fasta.last_4.esm2_t33_650M_UR50D.sequence_embeddings_swe.idx.similarities_cosine	esm2_t33_650M_UR50D	last_4	cosine
P08964	Q9UKX2	FALSE	0.972054123878479	3	SWE Embeddings	6	small.fasta.last_4.esm2_t33_650M_UR50D.sequence_embeddings_swe.idx.similarities_cosine	esm2_t33_650M_UR50D	last_4	cosine
P08964	P12882	TRUE	0.9719933867454528	4	SWE Embeddings	6	small.fasta.last_4.esm2_t33_650M_UR50D.sequence_embeddings_swe.idx.similarities_cosine	esm2_t33_650M_UR50D	last_4	cosine
P08964	P35749	TRUE	0.969204843044281	5	SWE Embeddings	6	small.fasta.last_4.esm2_t33_650M_UR50D.sequence_embeddings_swe.idx.similarities_cosine	esm2_t33_650M_UR50D	last_4	cosine
P08964	P35580	FALSE	0.9677433967590332	6	SWE Embeddings	6	small.fasta.last_4.esm2_t33_650M_UR50D.sequence_embeddings_swe.idx.similarities_cosine	esm2_t33_650M_UR50D	last_4	cosine
P09938	Q7LG56	TRUE	0.98995208740234375	1	SWE Embeddings	2	small.fasta.last_4.esm2_t33_650M_UR50D.sequence_embeddings_swe.idx.similarities_cosine	esm2_t33_650M_UR50D	last_4	cosine
P09938	P31350	FALSE	0.988753080368042	2	SWE Embeddings	2	small.fasta.last_4.esm2_t33_650M_UR50D.sequence_embeddings_swe.idx.similarities_cosine	esm2_t33_650M_UR50D	last_4	cosine
P11353	Q93Z96	FALSE	0.9719457626342772	1	SWE Embeddings	2	small.fasta.last_4.esm2_t33_650M_UR50D.sequence_embeddings_swe.idx.similarities_cosine	esm2_t33_650M_UR50D	last_4	cosine
P11353	Q9LR75	TRUE	0.9671860933303832	2	SWE Embeddings	2	small.fasta.last_4.esm2_t33_650M_UR50D.sequence_embeddings_swe.idx.similarities_cosine	esm2_t33_650M_UR50D	last_4	cosine
P14742	Q06210	FALSE	0.9987971782684326	1	SWE Embeddings	2	small.fasta.last_4.esm2_t33_650M_UR50D.sequence_embeddings_swe.idx.similarities_cosine	esm2_t33_650M_UR50D	last_4	cosine
P14742	O94808	TRUE	0.99835801124572765	2	SWE Embeddings	2	small.fasta.last_4.esm2_t33_650M_UR50D.sequence_embeddings_swe.idx.similarities_cosine	esm2_t33_650M_UR50D	last_4	cosine
P15496	Q9BXS1	FALSE	0.9864158630371094	1	SWE Embeddings	2	small.fasta.last_4.esm2_t33_650M_UR50D.sequence_embeddings_swe.idx.similarities_cosine	esm2_t33_650M_UR50D	last_4	cosine
P15496	Q13907	TRUE	0.9847315549850464	2	SWE Embeddings	2	small.fasta.last_4.esm2_t33_650M_UR50D.sequence_embeddings_swe.idx.similarities_cosine	esm2_t33_650M_UR50D	last_4	cosine
P25342	Q9UH03	TRUE	0.993617832660675	1	SWE Embeddings	2	small.fasta.last_4.esm2_t33_650M_UR50D.sequence_embeddings_swe.idx.similarities_cosine	esm2_t33_650M_UR50D	last_4	cosine
P25342	Q8IYM1	FALSE	0.993468165397644	2	SWE Embeddings	2	small.fasta.last_4.esm2_t33_650M_UR50D.sequence_embeddings_swe.idx.similarities_cosine	esm2_t33_650M_UR50D	last_4	cosine
P32337	O60518	FALSE	0.9947197437286376	1	SWE Embeddings	2	small.fasta.last_4.esm2_t33_650M_UR50D.sequence_embeddings_swe.idx.similarities_cosine	esm2_t33_650M_UR50D	last_4	cosine
P32337	O00410	TRUE	0.9936851263046264	2	SWE Embeddings	2	small.fasta.last_4.esm2_t33_650M_UR50D.sequence_embeddings_swe.idx.similarities_cosine	esm2_t33_650M_UR50D	last_4	cosine
P32347	P06132	TRUE	0.9971340298652648	1	SWE Embeddings	4	small.fasta.last_4.esm2_t33_650M_UR50D.sequence_embeddings_swe.idx.similarities_cosine	esm2_t33_650M_UR50D	last_4	cosine
P32347	P29680	TRUE	0.9945435523986816	2	SWE Embeddings	4	small.fasta.last_4.esm2_t33_650M_UR50D.sequence_embeddings_swe.idx.similarities_cosine	esm2_t33_650M_UR50D	last_4	cosine
P32347	O22886	FALSE	0.983474612236023	3	SWE Embeddings	4	small.fasta.last_4.esm2_t33_650M_UR50D.sequence_embeddings_swe.idx.similarities_cosine	esm2_t33_650M_UR50D	last_4	cosine
P32347	Q93ZB6	FALSE	0.9787791967391968	4	SWE Embeddings	4	small.fasta.last_4.esm2_t33_650M_UR50D.sequence_embeddings_swe.idx.similarities_cosine	esm2_t33_650M_UR50D	last_4	cosine
P38221	O95674	TRUE	0.9901440739631652	1	SWE Embeddings	2	small.fasta.last_4.esm2_t33_650M_UR50D.sequence_embeddings_swe.idx.similarities_cosine	esm2_t33_650M_UR50D	last_4	cosine
P38221	Q92903	FALSE	0.9888757467269896	2	SWE Embeddings	2	small.fasta.last_4.esm2_t33_650M_UR50D.sequence_embeddings_swe.idx.similarities_cosine	esm2_t33_650M_UR50D	last_4	cosine
P38523	Q9HAV7	TRUE	0.990450084209442	1	SWE Embeddings	2	small.fasta.last_4.esm2_t33_650M_UR50D.sequence_embeddings_swe.idx.similarities_cosine	esm2_t33_650M_UR50D	last_4	cosine
P38523	Q8TAA5	FALSE	0.9790520071983336	2	SWE Embeddings	2	small.fasta.last_4.esm2_t33_650M_UR50D.sequence_embeddings_swe.idx.similarities_cosine	esm2_t33_650M_UR50D	last_4	cosine
P40303	O14818	TRUE	0.9977180361747742	1	SWE Embeddings	2	small.fasta.last_4.esm2_t33_650M_UR50D.sequence_embeddings_swe.idx.similarities_cosine	esm2_t33_650M_UR50D	last_4	cosine
P40303	Q8TAA3	FALSE	0.997405171394348	2	SWE Embeddings	2	small.fasta.last_4.esm2_t33_650M_UR50D.sequence_embeddings_swe.idx.similarities_cosine	esm2_t33_650M_UR50D	last_4	cosine
P40518	Q9BPX5	TRUE	0.9970687627792358	1	SWE Embeddings	2	small.fasta.last_4.esm2_t33_650M_UR50D.sequence_embeddings_swe.idx.similarities_cosine	esm2_t33_650M_UR50D	last_4	cosine
P40518	O15511	FALSE	0.996151089668274	2	SWE Embeddings	2	small.fasta.last_4.esm2_t33_650M_UR50D.sequence_embeddings_swe.idx.similarities_cosine	esm2_t33_650M_UR50D	last_4	cosine
P40857	Q6Y1H2	TRUE	0.990516483783722	1	SWE Embeddings	2	small.fasta.last_4.esm2_t33_650M_UR50D.sequence_embeddings_swe.idx.similarities_cosine	esm2_t33_650M_UR50D	last_4	cosine
P40857	B0YJ81	FALSE	0.9824901223182678	2	SWE Embeddings	2	small.fasta.last_4.esm2_t33_650M_UR50D.sequence_embeddings_swe.idx.similarities_cosine	esm2_t33_650M_UR50D	last_4	cosine
P53039	Q969M3	TRUE	0.9945471286773682	1	SWE Embeddings	2	small.fasta.last_4.esm2_t33_650M_UR50D.sequence_embeddings_swe.idx.similarities_cosine	esm2_t33_650M_UR50D	last_4	cosine
P53039	Q8N8F6	FALSE	0.9940932393074036	2	SWE Embeddings	2	small.fasta.last_4.esm2_t33_650M_UR50D.sequence_embeddings_swe.idx.similarities_cosine	esm2_t33_650M_UR50D	last_4	cosine
P53378	Q9NRH3	TRUE	0.9806056618690492	1	SWE Embeddings	2	small.fasta.last_4.esm2_t33_650M_UR50D.sequence_embeddings_swe.idx.similarities_cosine	esm2_t33_650M_UR50D	last_4	cosine
P53378	P23258	FALSE	0.9790817499160768	2	SWE Embeddings	2	small.fasta.last_4.esm2_t33_650M_UR50D.sequence_embeddings_swe.idx.similarities_cosine	esm2_t33_650M_UR50D	last_4	cosine
P54839	Q01581	TRUE	0.994804322719574	1	SWE Embeddings	2	small.fasta.last_4.esm2_t33_650M_UR50D.sequence_embeddings_swe.idx.similarities_cosine	esm2_t33_650M_UR50D	last_4	cosine
P54839	P54868	FALSE	0.9942932724952698	2	SWE Embeddings	2	small.fasta.last_4.esm2_t33_650M_UR50D.sequence_embeddings_swe.idx.similarities_cosine	esm2_t33_650M_UR50D	last_4	cosine
P60010	P60709	FALSE	0.9998165369033812	1	SWE Embeddings	7	small.fasta.last_4.esm2_t33_650M_UR50D.sequence_embeddings_swe.idx.similarities_cosine	esm2_t33_650M_UR50D	last_4	cosine
P60010	P63261	FALSE	0.9997626543045044	2	SWE Embeddings	7	small.fasta.last_4.esm2_t33_650M_UR50D.sequence_embeddings_swe.idx.similarities_cosine	esm2_t33_650M_UR50D	last_4	cosine
P60010	P63267	TRUE	0.9997034072875975	3	SWE Embeddings	7	small.fasta.last_4.esm2_t33_650M_UR50D.sequence_embeddings_swe.idx.similarities_cosine	esm2_t33_650M_UR50D	last_4	cosine
P60010	P68032	FALSE	0.9996976852416992	4	SWE Embeddings	7	small.fasta.last_4.esm2_t33_650M_UR50D.sequence_embeddings_swe.idx.similarities_cosine	esm2_t33_650M_UR50D	last_4	cosine
P60010	P68133	FALSE	0.9996601343154908	5	SWE Embeddings	7	small.fasta.last_4.esm2_t33_650M_UR50D.sequence_embeddings_swe.idx.similarities_cosine	esm2_t33_650M_UR50D	last_4	cosine
P60010	P62736	FALSE	0.9996252655982972	6	SWE Embeddings	7	small.fasta.last_4.esm2_t33_650M_UR50D.sequence_embeddings_swe.idx.similarities_cosine	esm2_t33_650M_UR50D	last_4	cosine
P60010	Q562R1	TRUE	0.9994744062423706	7	SWE Embeddings	7	small.fasta.last_4.esm2_t33_650M_UR50D.sequence_embeddings_swe.idx.similarities_cosine	esm2_t33_650M_UR50D	last_4	cosine
Q07478	Q13838	TRUE	0.995919406414032	1	SWE Embeddings	2	small.fasta.last_4.esm2_t33_650M_UR50D.sequence_embeddings_swe.idx.similarities_cosine	esm2_t33_650M_UR50D	last_4	cosine
Q07478	O00148	FALSE	0.9955174326896667	2	SWE Embeddings	2	small.fasta.last_4.esm2_t33_650M_UR50D.sequence_embeddings_swe.idx.similarities_cosine	esm2_t33_650M_UR50D	last_4	cosine
Q99190	Q5HYJ1	FALSE	0.9814113974571228	1	SWE Embeddings	2	small.fasta.last_4.esm2_t33_650M_UR50D.sequence_embeddings_swe.idx.similarities_cosine	esm2_t33_650M_UR50D	last_4	cosine
Q99190	Q9NZ01	TRUE	0.9684553146362304	2	SWE Embeddings	2	small.fasta.last_4.esm2_t33_650M_UR50D.sequence_embeddings_swe.idx.similarities_cosine	esm2_t33_650M_UR50D	last_4	cosine
P00817	Q15181	TRUE	0.5170068027210885	1	Sequence Alignment	2	inp9_small_proteome.pairs.align.similarities	esm2_t33_650M_UR50D	last_4	cosine
P00817	Q9H2U2	FALSE	0.4332344213649852	2	Sequence Alignment	2	inp9_small_proteome.pairs.align.similarities	esm2_t33_650M_UR50D	last_4	cosine
P02557	Q9BVA1	FALSE	0.7330415754923414	1	Sequence Alignment	9	inp9_small_proteome.pairs.align.similarities	esm2_t33_650M_UR50D	last_4	cosine
P02557	P68371	FALSE	0.7330415754923414	2	Sequence Alignment	9	inp9_small_proteome.pairs.align.similarities	esm2_t33_650M_UR50D	last_4	cosine
P02557	P07437	FALSE	0.7330415754923414	3	Sequence Alignment	9	inp9_small_proteome.pairs.align.similarities	esm2_t33_650M_UR50D	last_4	cosine
P02557	Q13509	FALSE	0.7320261437908496	4	Sequence Alignment	9	inp9_small_proteome.pairs.align.similarities	esm2_t33_650M_UR50D	last_4	cosine
P02557	Q13885	FALSE	0.7308533916849015	5	Sequence Alignment	9	inp9_small_proteome.pairs.align.similarities	esm2_t33_650M_UR50D	last_4	cosine
P02557	P04350	TRUE	0.7304347826086957	6	Sequence Alignment	9	inp9_small_proteome.pairs.align.similarities	esm2_t33_650M_UR50D	last_4	cosine
P02557	Q9BUF5	FALSE	0.7264770240700219	7	Sequence Alignment	9	inp9_small_proteome.pairs.align.similarities	esm2_t33_650M_UR50D	last_4	cosine
P02557	Q3ZCM7	TRUE	0.7008733624454149	8	Sequence Alignment	9	inp9_small_proteome.pairs.align.similarities	esm2_t33_650M_UR50D	last_4	cosine
P02557	Q9H4B7	FALSE	0.6623093681917211	9	Sequence Alignment	9	inp9_small_proteome.pairs.align.similarities	esm2_t33_650M_UR50D	last_4	cosine
P04801	P26639	TRUE	0.5369127516778524	1	Sequence Alignment	2	inp9_small_proteome.pairs.align.similarities	esm2_t33_650M_UR50D	last_4	cosine
P04801	A2RTX5	FALSE	0.4733009708737864	2	Sequence Alignment	2	inp9_small_proteome.pairs.align.similarities	esm2_t33_650M_UR50D	last_4	cosine
P05453	Q8IYD1	TRUE	0.4088952654232424	1	Sequence Alignment	2	inp9_small_proteome.pairs.align.similarities	esm2_t33_650M_UR50D	last_4	cosine
P05453	P15170	FALSE	0.3851744186046512	2	Sequence Alignment	2	inp9_small_proteome.pairs.align.similarities	esm2_t33_650M_UR50D	last_4	cosine
P07263	P12081	TRUE	0.4556962025316455	1	Sequence Alignment	2	inp9_small_proteome.pairs.align.similarities	esm2_t33_650M_UR50D	last_4	cosine
P07263	P49590	FALSE	0.4061930783242258	2	Sequence Alignment	2	inp9_small_proteome.pairs.align.similarities	esm2_t33_650M_UR50D	last_4	cosine
P07283	O15305	TRUE	0.5686274509803921	1	Sequence Alignment	2	inp9_small_proteome.pairs.align.similarities	esm2_t33_650M_UR50D	last_4	cosine
P07283	Q92871	FALSE	0.5381679389312977	2	Sequence Alignment	2	inp9_small_proteome.pairs.align.similarities	esm2_t33_650M_UR50D	last_4	cosine
P07807	P00374	TRUE	0.2922374429223744	1	Sequence Alignment	2	inp9_small_proteome.pairs.align.similarities	esm2_t33_650M_UR50D	last_4	cosine
P07807	Q86XF0	FALSE	0.2831858407079646	2	Sequence Alignment	2	inp9_small_proteome.pairs.align.similarities	esm2_t33_650M_UR50D	last_4	cosine
P08964	P35580	FALSE	0.2971979788700046	1	Sequence Alignment	6	inp9_small_proteome.pairs.align.similarities	esm2_t33_650M_UR50D	last_4	cosine
P08964	P35749	TRUE	0.2879506641366224	2	Sequence Alignment	6	inp9_small_proteome.pairs.align.similarities	esm2_t33_650M_UR50D	last_4	cosine
P08964	P12883	FALSE	0.2854477611940298	3	Sequence Alignment	6	inp9_small_proteome.pairs.align.similarities	esm2_t33_650M_UR50D	last_4	cosine
P08964	P12882	TRUE	0.2787114845938375	4	Sequence Alignment	6	inp9_small_proteome.pairs.align.similarities	esm2_t33_650M_UR50D	last_4	cosine
P08964	Q9UKX2	FALSE	0.2737430167597765	5	Sequence Alignment	6	inp9_small_proteome.pairs.align.similarities	esm2_t33_650M_UR50D	last_4	cosine
P08964	A7E2Y1	TRUE	0.2690004606172271	6	Sequence Alignment	6	inp9_small_proteome.pairs.align.similarities	esm2_t33_650M_UR50D	last_4	cosine
P09938	P31350	FALSE	0.5823095823095823	1	Sequence Alignment	2	inp9_small_proteome.pairs.align.similarities	esm2_t33_650M_UR50D	last_4	cosine
P09938	Q7LG56	TRUE	0.568922305764411	2	Sequence Alignment	2	inp9_small_proteome.pairs.align.similarities	esm2_t33_650M_UR50D	last_4	cosine
P11353	Q9LR75	TRUE	0.425	1	Sequence Alignment	2	inp9_small_proteome.pairs.align.similarities	esm2_t33_650M_UR50D	last_4	cosine
P11353	Q93Z96	FALSE	0.1875	2	Sequence Alignment	2	inp9_small_proteome.pairs.align.similarities	esm2_t33_650M_UR50D	last_4	cosine
P14742	O94808	TRUE	0.5554016620498615	1	Sequence Alignment	2	inp9_small_proteome.pairs.align.similarities	esm2_t33_650M_UR50D	last_4	cosine
P14742	Q06210	FALSE	0.5402455661664393	2	Sequence Alignment	2	inp9_small_proteome.pairs.align.similarities	esm2_t33_650M_UR50D	last_4	cosine
P15496	Q13907	TRUE	0.4123711340206185	1	Sequence Alignment	2	inp9_small_proteome.pairs.align.similarities	esm2_t33_650M_UR50D	last_4	cosine
P15496	Q9BXS1	FALSE	0.3230240549828179	2	Sequence Alignment	2	inp9_small_proteome.pairs.align.similarities	esm2_t33_650M_UR50D	last_4	cosine
P25342	Q9UH03	TRUE	0.3950276243093922	1	Sequence Alignment	2	inp9_small_proteome.pairs.align.similarities	esm2_t33_650M_UR50D	last_4	cosine
P25342	Q8IYM1	FALSE	0.3928571428571428	2	Sequence Alignment	2	inp9_small_proteome.pairs.align.similarities	esm2_t33_650M_UR50D	last_4	cosine
P32337	O00410	TRUE	0.2874779541446208	1	Sequence Alignment	2	inp9_small_proteome.pairs.align.similarities	esm2_t33_650M_UR50D	last_4	cosine
P32337	O60518	FALSE	0.2773972602739726	2	Sequence Alignment	2	inp9_small_proteome.pairs.align.similarities	esm2_t33_650M_UR50D	last_4	cosine
P32347	P06132	TRUE	0.4986595174262734	1	Sequence Alignment	4	inp9_small_proteome.pairs.align.similarities	esm2_t33_650M_UR50D	last_4	cosine
P32347	P29680	TRUE	0.3638743455497382	2	Sequence Alignment	4	inp9_small_proteome.pairs.align.similarities	esm2_t33_650M_UR50D	last_4	cosine
P32347	O22886	FALSE	0.3218673218673218	3	Sequence Alignment	4	inp9_small_proteome.pairs.align.similarities	esm2_t33_650M_UR50D	last_4	cosine
P32347	Q93ZB6	FALSE	0.2505800464037123	4	Sequence Alignment	4	inp9_small_proteome.pairs.align.similarities	esm2_t33_650M_UR50D	last_4	cosine
P38221	Q92903	FALSE	0.3484536082474226	1	Sequence Alignment	2	inp9_small_proteome.pairs.align.similarities	esm2_t33_650M_UR50D	last_4	cosine
P38221	O95674	TRUE	0.3376344086021505	2	Sequence Alignment	2	inp9_small_proteome.pairs.align.similarities	esm2_t33_650M_UR50D	last_4	cosine
P38523	Q9HAV7	TRUE	0.3361702127659574	1	Sequence Alignment	2	inp9_small_proteome.pairs.align.similarities	esm2_t33_650M_UR50D	last_4	cosine
P38523	Q8TAA5	FALSE	0.2622950819672131	2	Sequence Alignment	2	inp9_small_proteome.pairs.align.similarities	esm2_t33_650M_UR50D	last_4	cosine
P40303	O14818	TRUE	0.5708661417322834	1	Sequence Alignment	2	inp9_small_proteome.pairs.align.similarities	esm2_t33_650M_UR50D	last_4	cosine
P40303	Q8TAA3	FALSE	0.5325670498084292	2	Sequence Alignment	2	inp9_small_proteome.pairs.align.similarities	esm2_t33_650M_UR50D	last_4	cosine
P40518	Q9BPX5	TRUE	0.28125	1	Sequence Alignment	2	inp9_small_proteome.pairs.align.similarities	esm2_t33_650M_UR50D	last_4	cosine
P40518	O15511	FALSE	0.2631578947368421	2	Sequence Alignment	2	inp9_small_proteome.pairs.align.similarities	esm2_t33_650M_UR50D	last_4	cosine
P40857	Q6Y1H2	TRUE	0.2862453531598513	1	Sequence Alignment	2	inp9_small_proteome.pairs.align.similarities	esm2_t33_650M_UR50D	last_4	cosine
P40857	B0YJ81	FALSE	0.2550335570469799	2	Sequence Alignment	2	inp9_small_proteome.pairs.align.similarities	esm2_t33_650M_UR50D	last_4	cosine
P53039	Q969M3	TRUE	0.3272727272727272	1	Sequence Alignment	2	inp9_small_proteome.pairs.align.similarities	esm2_t33_650M_UR50D	last_4	cosine
P53039	Q8N8F6	FALSE	0.3137931034482759	2	Sequence Alignment	2	inp9_small_proteome.pairs.align.similarities	esm2_t33_650M_UR50D	last_4	cosine
P53378	Q9NRH3	TRUE	0.3866943866943867	1	Sequence Alignment	2	inp9_small_proteome.pairs.align.similarities	esm2_t33_650M_UR50D	last_4	cosine
P53378	P23258	FALSE	0.3804573804573805	2	Sequence Alignment	2	inp9_small_proteome.pairs.align.similarities	esm2_t33_650M_UR50D	last_4	cosine
P54839	P54868	FALSE	0.4091778202676864	1	Sequence Alignment	2	inp9_small_proteome.pairs.align.similarities	esm2_t33_650M_UR50D	last_4	cosine
P54839	Q01581	TRUE	0.4035714285714286	2	Sequence Alignment	2	inp9_small_proteome.pairs.align.similarities	esm2_t33_650M_UR50D	last_4	cosine
P60010	P63261	FALSE	0.8906666666666667	1	Sequence Alignment	7	inp9_small_proteome.pairs.align.similarities	esm2_t33_650M_UR50D	last_4	cosine
P60010	P60709	FALSE	0.888	2	Sequence Alignment	7	inp9_small_proteome.pairs.align.similarities	esm2_t33_650M_UR50D	last_4	cosine
P60010	P68032	FALSE	0.8673740053050398	3	Sequence Alignment	7	inp9_small_proteome.pairs.align.similarities	esm2_t33_650M_UR50D	last_4	cosine
P60010	P68133	FALSE	0.8647214854111406	4	Sequence Alignment	7	inp9_small_proteome.pairs.align.similarities	esm2_t33_650M_UR50D	last_4	cosine
P60010	P63267	TRUE	0.8643617021276596	5	Sequence Alignment	7	inp9_small_proteome.pairs.align.similarities	esm2_t33_650M_UR50D	last_4	cosine
P60010	P62736	FALSE	0.8620689655172413	6	Sequence Alignment	7	inp9_small_proteome.pairs.align.similarities	esm2_t33_650M_UR50D	last_4	cosine
P60010	Q562R1	TRUE	0.8297872340425532	7	Sequence Alignment	7	inp9_small_proteome.pairs.align.similarities	esm2_t33_650M_UR50D	last_4	cosine
Q07478	Q13838	TRUE	0.6169265033407573	1	Sequence Alignment	2	inp9_small_proteome.pairs.align.similarities	esm2_t33_650M_UR50D	last_4	cosine
Q07478	O00148	FALSE	0.6057906458797327	2	Sequence Alignment	2	inp9_small_proteome.pairs.align.similarities	esm2_t33_650M_UR50D	last_4	cosine
Q99190	Q9NZ01	TRUE	0.2759643916913946	1	Sequence Alignment	2	inp9_small_proteome.pairs.align.similarities	esm2_t33_650M_UR50D	last_4	cosine
Q99190	Q5HYJ1	FALSE	0.2532637075718015	2	Sequence Alignment	2	inp9_small_proteome.pairs.align.similarities	esm2_t33_650M_UR50D	last_4	cosine
P00817	Q15181	TRUE	0.998691976070404	1	Embeddings	2	small.fasta.last_8.esm2_t33_650M_UR50D.sequence_embeddings.idx.similarities_cosine	esm2_t33_650M_UR50D	last_8	cosine
P00817	Q9H2U2	FALSE	0.994130313396454	2	Embeddings	2	small.fasta.last_8.esm2_t33_650M_UR50D.sequence_embeddings.idx.similarities_cosine	esm2_t33_650M_UR50D	last_8	cosine
P02557	Q13509	FALSE	0.9997427463531494	1	Embeddings	9	small.fasta.last_8.esm2_t33_650M_UR50D.sequence_embeddings.idx.similarities_cosine	esm2_t33_650M_UR50D	last_8	cosine
P02557	Q9BUF5	FALSE	0.9996858239173888	2	Embeddings	9	small.fasta.last_8.esm2_t33_650M_UR50D.sequence_embeddings.idx.similarities_cosine	esm2_t33_650M_UR50D	last_8	cosine
P02557	Q13885	FALSE	0.9996798038482666	3	Embeddings	9	small.fasta.last_8.esm2_t33_650M_UR50D.sequence_embeddings.idx.similarities_cosine	esm2_t33_650M_UR50D	last_8	cosine
P02557	Q9BVA1	FALSE	0.9996739029884338	4	Embeddings	9	small.fasta.last_8.esm2_t33_650M_UR50D.sequence_embeddings.idx.similarities_cosine	esm2_t33_650M_UR50D	last_8	cosine
P02557	P07437	FALSE	0.999632716178894	5	Embeddings	9	small.fasta.last_8.esm2_t33_650M_UR50D.sequence_embeddings.idx.similarities_cosine	esm2_t33_650M_UR50D	last_8	cosine
P02557	P68371	FALSE	0.9996227622032166	6	Embeddings	9	small.fasta.last_8.esm2_t33_650M_UR50D.sequence_embeddings.idx.similarities_cosine	esm2_t33_650M_UR50D	last_8	cosine
P02557	P04350	TRUE	0.9996140003204346	7	Embeddings	9	small.fasta.last_8.esm2_t33_650M_UR50D.sequence_embeddings.idx.similarities_cosine	esm2_t33_650M_UR50D	last_8	cosine
P02557	Q3ZCM7	TRUE	0.9995965957641602	8	Embeddings	9	small.fasta.last_8.esm2_t33_650M_UR50D.sequence_embeddings.idx.similarities_cosine	esm2_t33_650M_UR50D	last_8	cosine
P02557	Q9H4B7	FALSE	0.9994829297065736	9	Embeddings	9	small.fasta.last_8.esm2_t33_650M_UR50D.sequence_embeddings.idx.similarities_cosine	esm2_t33_650M_UR50D	last_8	cosine
P04801	P26639	TRUE	0.9990475177764891	1	Embeddings	2	small.fasta.last_8.esm2_t33_650M_UR50D.sequence_embeddings.idx.similarities_cosine	esm2_t33_650M_UR50D	last_8	cosine
P04801	A2RTX5	FALSE	0.99705970287323	2	Embeddings	2	small.fasta.last_8.esm2_t33_650M_UR50D.sequence_embeddings.idx.similarities_cosine	esm2_t33_650M_UR50D	last_8	cosine
P05453	Q8IYD1	TRUE	0.9882002472877502	1	Embeddings	2	small.fasta.last_8.esm2_t33_650M_UR50D.sequence_embeddings.idx.similarities_cosine	esm2_t33_650M_UR50D	last_8	cosine
P05453	P15170	FALSE	0.9851386547088624	2	Embeddings	2	small.fasta.last_8.esm2_t33_650M_UR50D.sequence_embeddings.idx.similarities_cosine	esm2_t33_650M_UR50D	last_8	cosine
P07263	P49590	FALSE	0.9928178191184998	1	Embeddings	2	small.fasta.last_8.esm2_t33_650M_UR50D.sequence_embeddings.idx.similarities_cosine	esm2_t33_650M_UR50D	last_8	cosine
P07263	P12081	TRUE	0.9925337433815002	2	Embeddings	2	small.fasta.last_8.esm2_t33_650M_UR50D.sequence_embeddings.idx.similarities_cosine	esm2_t33_650M_UR50D	last_8	cosine
P07283	O15305	TRUE	0.9973646402359008	1	Embeddings	2	small.fasta.last_8.esm2_t33_650M_UR50D.sequence_embeddings.idx.similarities_cosine	esm2_t33_650M_UR50D	last_8	cosine
P07283	Q92871	FALSE	0.9972410202026368	2	Embeddings	2	small.fasta.last_8.esm2_t33_650M_UR50D.sequence_embeddings.idx.similarities_cosine	esm2_t33_650M_UR50D	last_8	cosine
P07807	Q86XF0	FALSE	0.9922412633895874	1	Embeddings	2	small.fasta.last_8.esm2_t33_650M_UR50D.sequence_embeddings.idx.similarities_cosine	esm2_t33_650M_UR50D	last_8	cosine
P07807	P00374	TRUE	0.9910640716552734	2	Embeddings	2	small.fasta.last_8.esm2_t33_650M_UR50D.sequence_embeddings.idx.similarities_cosine	esm2_t33_650M_UR50D	last_8	cosine
P08964	A7E2Y1	TRUE	0.9781956076622008	1	Embeddings	6	small.fasta.last_8.esm2_t33_650M_UR50D.sequence_embeddings.idx.similarities_cosine	esm2_t33_650M_UR50D	last_8	cosine
P08964	Q9UKX2	FALSE	0.9761438369750975	2	Embeddings	6	small.fasta.last_8.esm2_t33_650M_UR50D.sequence_embeddings.idx.similarities_cosine	esm2_t33_650M_UR50D	last_8	cosine
P08964	P12882	TRUE	0.9760346412658693	3	Embeddings	6	small.fasta.last_8.esm2_t33_650M_UR50D.sequence_embeddings.idx.similarities_cosine	esm2_t33_650M_UR50D	last_8	cosine
P08964	P12883	FALSE	0.9758275747299194	4	Embeddings	6	small.fasta.last_8.esm2_t33_650M_UR50D.sequence_embeddings.idx.similarities_cosine	esm2_t33_650M_UR50D	last_8	cosine
P08964	P35749	TRUE	0.9729803800582886	5	Embeddings	6	small.fasta.last_8.esm2_t33_650M_UR50D.sequence_embeddings.idx.similarities_cosine	esm2_t33_650M_UR50D	last_8	cosine
P08964	P35580	FALSE	0.9721826910972596	6	Embeddings	6	small.fasta.last_8.esm2_t33_650M_UR50D.sequence_embeddings.idx.similarities_cosine	esm2_t33_650M_UR50D	last_8	cosine
P09938	P31350	FALSE	0.9951273202896118	1	Embeddings	2	small.fasta.last_8.esm2_t33_650M_UR50D.sequence_embeddings.idx.similarities_cosine	esm2_t33_650M_UR50D	last_8	cosine
P09938	Q7LG56	TRUE	0.9941614866256714	2	Embeddings	2	small.fasta.last_8.esm2_t33_650M_UR50D.sequence_embeddings.idx.similarities_cosine	esm2_t33_650M_UR50D	last_8	cosine
P11353	Q9LR75	TRUE	0.9743112325668336	1	Embeddings	2	small.fasta.last_8.esm2_t33_650M_UR50D.sequence_embeddings.idx.similarities_cosine	esm2_t33_650M_UR50D	last_8	cosine
P11353	Q93Z96	FALSE	0.9731987118721008	2	Embeddings	2	small.fasta.last_8.esm2_t33_650M_UR50D.sequence_embeddings.idx.similarities_cosine	esm2_t33_650M_UR50D	last_8	cosine
P14742	Q06210	FALSE	0.998860001564026	1	Embeddings	2	small.fasta.last_8.esm2_t33_650M_UR50D.sequence_embeddings.idx.similarities_cosine	esm2_t33_650M_UR50D	last_8	cosine
P14742	O94808	TRUE	0.9985843896865844	2	Embeddings	2	small.fasta.last_8.esm2_t33_650M_UR50D.sequence_embeddings.idx.similarities_cosine	esm2_t33_650M_UR50D	last_8	cosine
P15496	Q9BXS1	FALSE	0.989279329776764	1	Embeddings	2	small.fasta.last_8.esm2_t33_650M_UR50D.sequence_embeddings.idx.similarities_cosine	esm2_t33_650M_UR50D	last_8	cosine
P15496	Q13907	TRUE	0.987130880355835	2	Embeddings	2	small.fasta.last_8.esm2_t33_650M_UR50D.sequence_embeddings.idx.similarities_cosine	esm2_t33_650M_UR50D	last_8	cosine
P25342	Q9UH03	TRUE	0.997238039970398	1	Embeddings	2	small.fasta.last_8.esm2_t33_650M_UR50D.sequence_embeddings.idx.similarities_cosine	esm2_t33_650M_UR50D	last_8	cosine
P25342	Q8IYM1	FALSE	0.9967307448387146	2	Embeddings	2	small.fasta.last_8.esm2_t33_650M_UR50D.sequence_embeddings.idx.similarities_cosine	esm2_t33_650M_UR50D	last_8	cosine
P32337	O60518	FALSE	0.9967539310455322	1	Embeddings	2	small.fasta.last_8.esm2_t33_650M_UR50D.sequence_embeddings.idx.similarities_cosine	esm2_t33_650M_UR50D	last_8	cosine
P32337	O00410	TRUE	0.995907425880432	2	Embeddings	2	small.fasta.last_8.esm2_t33_650M_UR50D.sequence_embeddings.idx.similarities_cosine	esm2_t33_650M_UR50D	last_8	cosine
P32347	P06132	TRUE	0.9983580708503724	1	Embeddings	4	small.fasta.last_8.esm2_t33_650M_UR50D.sequence_embeddings.idx.similarities_cosine	esm2_t33_650M_UR50D	last_8	cosine
P32347	P29680	TRUE	0.997458279132843	2	Embeddings	4	small.fasta.last_8.esm2_t33_650M_UR50D.sequence_embeddings.idx.similarities_cosine	esm2_t33_650M_UR50D	last_8	cosine
P32347	O22886	FALSE	0.9943916201591492	3	Embeddings	4	small.fasta.last_8.esm2_t33_650M_UR50D.sequence_embeddings.idx.similarities_cosine	esm2_t33_650M_UR50D	last_8	cosine
P32347	Q93ZB6	FALSE	0.9914122819900512	4	Embeddings	4	small.fasta.last_8.esm2_t33_650M_UR50D.sequence_embeddings.idx.similarities_cosine	esm2_t33_650M_UR50D	last_8	cosine
P38221	O95674	TRUE	0.9958639740943908	1	Embeddings	2	small.fasta.last_8.esm2_t33_650M_UR50D.sequence_embeddings.idx.similarities_cosine	esm2_t33_650M_UR50D	last_8	cosine
P38221	Q92903	FALSE	0.9953472018241882	2	Embeddings	2	small.fasta.last_8.esm2_t33_650M_UR50D.sequence_embeddings.idx.similarities_cosine	esm2_t33_650M_UR50D	last_8	cosine
P38523	Q9HAV7	TRUE	0.9946618676185608	1	Embeddings	2	small.fasta.last_8.esm2_t33_650M_UR50D.sequence_embeddings.idx.similarities_cosine	esm2_t33_650M_UR50D	last_8	cosine
P38523	Q8TAA5	FALSE	0.9871774911880492	2	Embeddings	2	small.fasta.last_8.esm2_t33_650M_UR50D.sequence_embeddings.idx.similarities_cosine	esm2_t33_650M_UR50D	last_8	cosine
P40303	O14818	TRUE	0.9990710020065308	1	Embeddings	2	small.fasta.last_8.esm2_t33_650M_UR50D.sequence_embeddings.idx.similarities_cosine	esm2_t33_650M_UR50D	last_8	cosine
P40303	Q8TAA3	FALSE	0.998898148536682	2	Embeddings	2	small.fasta.last_8.esm2_t33_650M_UR50D.sequence_embeddings.idx.similarities_cosine	esm2_t33_650M_UR50D	last_8	cosine
P40518	Q9BPX5	TRUE	0.9976192712783812	1	Embeddings	2	small.fasta.last_8.esm2_t33_650M_UR50D.sequence_embeddings.idx.similarities_cosine	esm2_t33_650M_UR50D	last_8	cosine
P40518	O15511	FALSE	0.9970044493675232	2	Embeddings	2	small.fasta.last_8.esm2_t33_650M_UR50D.sequence_embeddings.idx.similarities_cosine	esm2_t33_650M_UR50D	last_8	cosine
P40857	Q6Y1H2	TRUE	0.9947227835655212	1	Embeddings	2	small.fasta.last_8.esm2_t33_650M_UR50D.sequence_embeddings.idx.similarities_cosine	esm2_t33_650M_UR50D	last_8	cosine
P40857	B0YJ81	FALSE	0.9872038960456848	2	Embeddings	2	small.fasta.last_8.esm2_t33_650M_UR50D.sequence_embeddings.idx.similarities_cosine	esm2_t33_650M_UR50D	last_8	cosine
P53039	Q969M3	TRUE	0.9947210550308228	1	Embeddings	2	small.fasta.last_8.esm2_t33_650M_UR50D.sequence_embeddings.idx.similarities_cosine	esm2_t33_650M_UR50D	last_8	cosine
P53039	Q8N8F6	FALSE	0.9946302175521852	2	Embeddings	2	small.fasta.last_8.esm2_t33_650M_UR50D.sequence_embeddings.idx.similarities_cosine	esm2_t33_650M_UR50D	last_8	cosine
P53378	Q9NRH3	TRUE	0.9886105060577391	1	Embeddings	2	small.fasta.last_8.esm2_t33_650M_UR50D.sequence_embeddings.idx.similarities_cosine	esm2_t33_650M_UR50D	last_8	cosine
P53378	P23258	FALSE	0.987820029258728	2	Embeddings	2	small.fasta.last_8.esm2_t33_650M_UR50D.sequence_embeddings.idx.similarities_cosine	esm2_t33_650M_UR50D	last_8	cosine
P54839	P54868	FALSE	0.9974765181541444	1	Embeddings	2	small.fasta.last_8.esm2_t33_650M_UR50D.sequence_embeddings.idx.similarities_cosine	esm2_t33_650M_UR50D	last_8	cosine
P54839	Q01581	TRUE	0.9974128603935242	2	Embeddings	2	small.fasta.last_8.esm2_t33_650M_UR50D.sequence_embeddings.idx.similarities_cosine	esm2_t33_650M_UR50D	last_8	cosine
P60010	P60709	FALSE	0.999900221824646	1	Embeddings	7	small.fasta.last_8.esm2_t33_650M_UR50D.sequence_embeddings.idx.similarities_cosine	esm2_t33_650M_UR50D	last_8	cosine
P60010	P63261	FALSE	0.999892234802246	2	Embeddings	7	small.fasta.last_8.esm2_t33_650M_UR50D.sequence_embeddings.idx.similarities_cosine	esm2_t33_650M_UR50D	last_8	cosine
P60010	P68032	FALSE	0.9998718500137328	3	Embeddings	7	small.fasta.last_8.esm2_t33_650M_UR50D.sequence_embeddings.idx.similarities_cosine	esm2_t33_650M_UR50D	last_8	cosine
P60010	P63267	TRUE	0.9998648166656494	4	Embeddings	7	small.fasta.last_8.esm2_t33_650M_UR50D.sequence_embeddings.idx.similarities_cosine	esm2_t33_650M_UR50D	last_8	cosine
P60010	P68133	FALSE	0.9998606443405152	5	Embeddings	7	small.fasta.last_8.esm2_t33_650M_UR50D.sequence_embeddings.idx.similarities_cosine	esm2_t33_650M_UR50D	last_8	cosine
P60010	P62736	FALSE	0.9998509883880616	6	Embeddings	7	small.fasta.last_8.esm2_t33_650M_UR50D.sequence_embeddings.idx.similarities_cosine	esm2_t33_650M_UR50D	last_8	cosine
P60010	Q562R1	TRUE	0.9998242259025574	7	Embeddings	7	small.fasta.last_8.esm2_t33_650M_UR50D.sequence_embeddings.idx.similarities_cosine	esm2_t33_650M_UR50D	last_8	cosine
Q07478	Q13838	TRUE	0.99813050031662	1	Embeddings	2	small.fasta.last_8.esm2_t33_650M_UR50D.sequence_embeddings.idx.similarities_cosine	esm2_t33_650M_UR50D	last_8	cosine
Q07478	O00148	FALSE	0.9979318976402284	2	Embeddings	2	small.fasta.last_8.esm2_t33_650M_UR50D.sequence_embeddings.idx.similarities_cosine	esm2_t33_650M_UR50D	last_8	cosine
Q99190	Q5HYJ1	FALSE	0.9919209480285645	1	Embeddings	2	small.fasta.last_8.esm2_t33_650M_UR50D.sequence_embeddings.idx.similarities_cosine	esm2_t33_650M_UR50D	last_8	cosine
Q99190	Q9NZ01	TRUE	0.9834503531455994	2	Embeddings	2	small.fasta.last_8.esm2_t33_650M_UR50D.sequence_embeddings.idx.similarities_cosine	esm2_t33_650M_UR50D	last_8	cosine
P00817	Q15181	TRUE	0.9967631697654724	1	SWE Embeddings	2	small.fasta.last_8.esm2_t33_650M_UR50D.sequence_embeddings_swe.idx.similarities_cosine	esm2_t33_650M_UR50D	last_8	cosine
P00817	Q9H2U2	FALSE	0.9862463474273682	2	SWE Embeddings	2	small.fasta.last_8.esm2_t33_650M_UR50D.sequence_embeddings_swe.idx.similarities_cosine	esm2_t33_650M_UR50D	last_8	cosine
P02557	Q13509	FALSE	0.9992117881774902	1	SWE Embeddings	9	small.fasta.last_8.esm2_t33_650M_UR50D.sequence_embeddings_swe.idx.similarities_cosine	esm2_t33_650M_UR50D	last_8	cosine
P02557	Q13885	FALSE	0.9989336729049684	2	SWE Embeddings	9	small.fasta.last_8.esm2_t33_650M_UR50D.sequence_embeddings_swe.idx.similarities_cosine	esm2_t33_650M_UR50D	last_8	cosine
P02557	Q9BUF5	FALSE	0.9989256262779236	3	SWE Embeddings	9	small.fasta.last_8.esm2_t33_650M_UR50D.sequence_embeddings_swe.idx.similarities_cosine	esm2_t33_650M_UR50D	last_8	cosine
P02557	Q9BVA1	FALSE	0.9989157915115356	4	SWE Embeddings	9	small.fasta.last_8.esm2_t33_650M_UR50D.sequence_embeddings_swe.idx.similarities_cosine	esm2_t33_650M_UR50D	last_8	cosine
P02557	Q3ZCM7	TRUE	0.998878300189972	5	SWE Embeddings	9	small.fasta.last_8.esm2_t33_650M_UR50D.sequence_embeddings_swe.idx.similarities_cosine	esm2_t33_650M_UR50D	last_8	cosine
P02557	Q9H4B7	FALSE	0.9988270401954652	6	SWE Embeddings	9	small.fasta.last_8.esm2_t33_650M_UR50D.sequence_embeddings_swe.idx.similarities_cosine	esm2_t33_650M_UR50D	last_8	cosine
P02557	P07437	FALSE	0.998814821243286	7	SWE Embeddings	9	small.fasta.last_8.esm2_t33_650M_UR50D.sequence_embeddings_swe.idx.similarities_cosine	esm2_t33_650M_UR50D	last_8	cosine
P02557	P68371	FALSE	0.9987506866455078	8	SWE Embeddings	9	small.fasta.last_8.esm2_t33_650M_UR50D.sequence_embeddings_swe.idx.similarities_cosine	esm2_t33_650M_UR50D	last_8	cosine
P02557	P04350	TRUE	0.9986547827720642	9	SWE Embeddings	9	small.fasta.last_8.esm2_t33_650M_UR50D.sequence_embeddings_swe.idx.similarities_cosine	esm2_t33_650M_UR50D	last_8	cosine
P04801	P26639	TRUE	0.9987922310829164	1	SWE Embeddings	2	small.fasta.last_8.esm2_t33_650M_UR50D.sequence_embeddings_swe.idx.similarities_cosine	esm2_t33_650M_UR50D	last_8	cosine
P04801	A2RTX5	FALSE	0.99583637714386	2	SWE Embeddings	2	small.fasta.last_8.esm2_t33_650M_UR50D.sequence_embeddings_swe.idx.similarities_cosine	esm2_t33_650M_UR50D	last_8	cosine
P05453	Q8IYD1	TRUE	0.9835802912712096	1	SWE Embeddings	2	small.fasta.last_8.esm2_t33_650M_UR50D.sequence_embeddings_swe.idx.similarities_cosine	esm2_t33_650M_UR50D	last_8	cosine
P05453	P15170	FALSE	0.9816288352012634	2	SWE Embeddings	2	small.fasta.last_8.esm2_t33_650M_UR50D.sequence_embeddings_swe.idx.similarities_cosine	esm2_t33_650M_UR50D	last_8	cosine
P07263	P49590	FALSE	0.9888460636138916	1	SWE Embeddings	2	small.fasta.last_8.esm2_t33_650M_UR50D.sequence_embeddings_swe.idx.similarities_cosine	esm2_t33_650M_UR50D	last_8	cosine
P07263	P12081	TRUE	0.9885075092315674	2	SWE Embeddings	2	small.fasta.last_8.esm2_t33_650M_UR50D.sequence_embeddings_swe.idx.similarities_cosine	esm2_t33_650M_UR50D	last_8	cosine
P07283	O15305	TRUE	0.9951338171958924	1	SWE Embeddings	2	small.fasta.last_8.esm2_t33_650M_UR50D.sequence_embeddings_swe.idx.similarities_cosine	esm2_t33_650M_UR50D	last_8	cosine
P07283	Q92871	FALSE	0.9943118095397948	2	SWE Embeddings	2	small.fasta.last_8.esm2_t33_650M_UR50D.sequence_embeddings_swe.idx.similarities_cosine	esm2_t33_650M_UR50D	last_8	cosine
P07807	Q86XF0	FALSE	0.9854774475097656	1	SWE Embeddings	2	small.fasta.last_8.esm2_t33_650M_UR50D.sequence_embeddings_swe.idx.similarities_cosine	esm2_t33_650M_UR50D	last_8	cosine
P07807	P00374	TRUE	0.984398365020752	2	SWE Embeddings	2	small.fasta.last_8.esm2_t33_650M_UR50D.sequence_embeddings_swe.idx.similarities_cosine	esm2_t33_650M_UR50D	last_8	cosine
P08964	A7E2Y1	TRUE	0.9782062768936156	1	SWE Embeddings	6	small.fasta.last_8.esm2_t33_650M_UR50D.sequence_embeddings_swe.idx.similarities_cosine	esm2_t33_650M_UR50D	last_8	cosine
P08964	Q9UKX2	FALSE	0.9763709902763368	2	SWE Embeddings	6	small.fasta.last_8.esm2_t33_650M_UR50D.sequence_embeddings_swe.idx.similarities_cosine	esm2_t33_650M_UR50D	last_8	cosine
P08964	P12883	FALSE	0.9763595461845398	3	SWE Embeddings	6	small.fasta.last_8.esm2_t33_650M_UR50D.sequence_embeddings_swe.idx.similarities_cosine	esm2_t33_650M_UR50D	last_8	cosine
P08964	P12882	TRUE	0.9763185977935792	4	SWE Embeddings	6	small.fasta.last_8.esm2_t33_650M_UR50D.sequence_embeddings_swe.idx.similarities_cosine	esm2_t33_650M_UR50D	last_8	cosine
P08964	P35749	TRUE	0.9742094278335572	5	SWE Embeddings	6	small.fasta.last_8.esm2_t33_650M_UR50D.sequence_embeddings_swe.idx.similarities_cosine	esm2_t33_650M_UR50D	last_8	cosine
P08964	P35580	FALSE	0.9733932018280028	6	SWE Embeddings	6	small.fasta.last_8.esm2_t33_650M_UR50D.sequence_embeddings_swe.idx.similarities_cosine	esm2_t33_650M_UR50D	last_8	cosine
P09938	Q7LG56	TRUE	0.9917566180229188	1	SWE Embeddings	2	small.fasta.last_8.esm2_t33_650M_UR50D.sequence_embeddings_swe.idx.similarities_cosine	esm2_t33_650M_UR50D	last_8	cosine
P09938	P31350	FALSE	0.9910287857055664	2	SWE Embeddings	2	small.fasta.last_8.esm2_t33_650M_UR50D.sequence_embeddings_swe.idx.similarities_cosine	esm2_t33_650M_UR50D	last_8	cosine
P11353	Q93Z96	FALSE	0.9714134335517884	1	SWE Embeddings	2	small.fasta.last_8.esm2_t33_650M_UR50D.sequence_embeddings_swe.idx.similarities_cosine	esm2_t33_650M_UR50D	last_8	cosine
P11353	Q9LR75	TRUE	0.9684350490570068	2	SWE Embeddings	2	small.fasta.last_8.esm2_t33_650M_UR50D.sequence_embeddings_swe.idx.similarities_cosine	esm2_t33_650M_UR50D	last_8	cosine
P14742	Q06210	FALSE	0.9990659356117249	1	SWE Embeddings	2	small.fasta.last_8.esm2_t33_650M_UR50D.sequence_embeddings_swe.idx.similarities_cosine	esm2_t33_650M_UR50D	last_8	cosine
P14742	O94808	TRUE	0.9987046718597412	2	SWE Embeddings	2	small.fasta.last_8.esm2_t33_650M_UR50D.sequence_embeddings_swe.idx.similarities_cosine	esm2_t33_650M_UR50D	last_8	cosine
P15496	Q9BXS1	FALSE	0.9886932373046876	1	SWE Embeddings	2	small.fasta.last_8.esm2_t33_650M_UR50D.sequence_embeddings_swe.idx.similarities_cosine	esm2_t33_650M_UR50D	last_8	cosine
P15496	Q13907	TRUE	0.988168478012085	2	SWE Embeddings	2	small.fasta.last_8.esm2_t33_650M_UR50D.sequence_embeddings_swe.idx.similarities_cosine	esm2_t33_650M_UR50D	last_8	cosine
P25342	Q9UH03	TRUE	0.9941085577011108	1	SWE Embeddings	2	small.fasta.last_8.esm2_t33_650M_UR50D.sequence_embeddings_swe.idx.similarities_cosine	esm2_t33_650M_UR50D	last_8	cosine
P25342	Q8IYM1	FALSE	0.993882417678833	2	SWE Embeddings	2	small.fasta.last_8.esm2_t33_650M_UR50D.sequence_embeddings_swe.idx.similarities_cosine	esm2_t33_650M_UR50D	last_8	cosine
P32337	O60518	FALSE	0.9953693747520448	1	SWE Embeddings	2	small.fasta.last_8.esm2_t33_650M_UR50D.sequence_embeddings_swe.idx.similarities_cosine	esm2_t33_650M_UR50D	last_8	cosine
P32337	O00410	TRUE	0.994587779045105	2	SWE Embeddings	2	small.fasta.last_8.esm2_t33_650M_UR50D.sequence_embeddings_swe.idx.similarities_cosine	esm2_t33_650M_UR50D	last_8	cosine
P32347	P06132	TRUE	0.9978588819503784	1	SWE Embeddings	4	small.fasta.last_8.esm2_t33_650M_UR50D.sequence_embeddings_swe.idx.similarities_cosine	esm2_t33_650M_UR50D	last_8	cosine
P32347	P29680	TRUE	0.9953566193580629	2	SWE Embeddings	4	small.fasta.last_8.esm2_t33_650M_UR50D.sequence_embeddings_swe.idx.similarities_cosine	esm2_t33_650M_UR50D	last_8	cosine
P32347	O22886	FALSE	0.9848837852478028	3	SWE Embeddings	4	small.fasta.last_8.esm2_t33_650M_UR50D.sequence_embeddings_swe.idx.similarities_cosine	esm2_t33_650M_UR50D	last_8	cosine
P32347	Q93ZB6	FALSE	0.9805649518966676	4	SWE Embeddings	4	small.fasta.last_8.esm2_t33_650M_UR50D.sequence_embeddings_swe.idx.similarities_cosine	esm2_t33_650M_UR50D	last_8	cosine
P38221	O95674	TRUE	0.9928255677223206	1	SWE Embeddings	2	small.fasta.last_8.esm2_t33_650M_UR50D.sequence_embeddings_swe.idx.similarities_cosine	esm2_t33_650M_UR50D	last_8	cosine
P38221	Q92903	FALSE	0.9916456937789916	2	SWE Embeddings	2	small.fasta.last_8.esm2_t33_650M_UR50D.sequence_embeddings_swe.idx.similarities_cosine	esm2_t33_650M_UR50D	last_8	cosine
P38523	Q9HAV7	TRUE	0.992109715938568	1	SWE Embeddings	2	small.fasta.last_8.esm2_t33_650M_UR50D.sequence_embeddings_swe.idx.similarities_cosine	esm2_t33_650M_UR50D	last_8	cosine
P38523	Q8TAA5	FALSE	0.982575297355652	2	SWE Embeddings	2	small.fasta.last_8.esm2_t33_650M_UR50D.sequence_embeddings_swe.idx.similarities_cosine	esm2_t33_650M_UR50D	last_8	cosine
P40303	O14818	TRUE	0.9979457259178162	1	SWE Embeddings	2	small.fasta.last_8.esm2_t33_650M_UR50D.sequence_embeddings_swe.idx.similarities_cosine	esm2_t33_650M_UR50D	last_8	cosine
P40303	Q8TAA3	FALSE	0.9976872205734252	2	SWE Embeddings	2	small.fasta.last_8.esm2_t33_650M_UR50D.sequence_embeddings_swe.idx.similarities_cosine	esm2_t33_650M_UR50D	last_8	cosine
P40518	Q9BPX5	TRUE	0.9972251653671264	1	SWE Embeddings	2	small.fasta.last_8.esm2_t33_650M_UR50D.sequence_embeddings_swe.idx.similarities_cosine	esm2_t33_650M_UR50D	last_8	cosine
P40518	O15511	FALSE	0.996358036994934	2	SWE Embeddings	2	small.fasta.last_8.esm2_t33_650M_UR50D.sequence_embeddings_swe.idx.similarities_cosine	esm2_t33_650M_UR50D	last_8	cosine
P40857	Q6Y1H2	TRUE	0.9910361766815186	1	SWE Embeddings	2	small.fasta.last_8.esm2_t33_650M_UR50D.sequence_embeddings_swe.idx.similarities_cosine	esm2_t33_650M_UR50D	last_8	cosine
P40857	B0YJ81	FALSE	0.9830214977264404	2	SWE Embeddings	2	small.fasta.last_8.esm2_t33_650M_UR50D.sequence_embeddings_swe.idx.similarities_cosine	esm2_t33_650M_UR50D	last_8	cosine
P53039	Q969M3	TRUE	0.9951550364494324	1	SWE Embeddings	2	small.fasta.last_8.esm2_t33_650M_UR50D.sequence_embeddings_swe.idx.similarities_cosine	esm2_t33_650M_UR50D	last_8	cosine
P53039	Q8N8F6	FALSE	0.9944093227386476	2	SWE Embeddings	2	small.fasta.last_8.esm2_t33_650M_UR50D.sequence_embeddings_swe.idx.similarities_cosine	esm2_t33_650M_UR50D	last_8	cosine
P53378	Q9NRH3	TRUE	0.9878397583961488	1	SWE Embeddings	2	small.fasta.last_8.esm2_t33_650M_UR50D.sequence_embeddings_swe.idx.similarities_cosine	esm2_t33_650M_UR50D	last_8	cosine
P53378	P23258	FALSE	0.9868831038475036	2	SWE Embeddings	2	small.fasta.last_8.esm2_t33_650M_UR50D.sequence_embeddings_swe.idx.similarities_cosine	esm2_t33_650M_UR50D	last_8	cosine
P54839	Q01581	TRUE	0.9954890608787536	1	SWE Embeddings	2	small.fasta.last_8.esm2_t33_650M_UR50D.sequence_embeddings_swe.idx.similarities_cosine	esm2_t33_650M_UR50D	last_8	cosine
P54839	P54868	FALSE	0.9951803088188172	2	SWE Embeddings	2	small.fasta.last_8.esm2_t33_650M_UR50D.sequence_embeddings_swe.idx.similarities_cosine	esm2_t33_650M_UR50D	last_8	cosine
P60010	P60709	FALSE	0.9998489618301392	1	SWE Embeddings	7	small.fasta.last_8.esm2_t33_650M_UR50D.sequence_embeddings_swe.idx.similarities_cosine	esm2_t33_650M_UR50D	last_8	cosine
P60010	P63261	FALSE	0.9998079538345336	2	SWE Embeddings	7	small.fasta.last_8.esm2_t33_650M_UR50D.sequence_embeddings_swe.idx.similarities_cosine	esm2_t33_650M_UR50D	last_8	cosine
P60010	P63267	TRUE	0.999746024608612	3	SWE Embeddings	7	small.fasta.last_8.esm2_t33_650M_UR50D.sequence_embeddings_swe.idx.similarities_cosine	esm2_t33_650M_UR50D	last_8	cosine
P60010	P68032	FALSE	0.9997402429580688	4	SWE Embeddings	7	small.fasta.last_8.esm2_t33_650M_UR50D.sequence_embeddings_swe.idx.similarities_cosine	esm2_t33_650M_UR50D	last_8	cosine
P60010	P68133	FALSE	0.9997074007987976	5	SWE Embeddings	7	small.fasta.last_8.esm2_t33_650M_UR50D.sequence_embeddings_swe.idx.similarities_cosine	esm2_t33_650M_UR50D	last_8	cosine
P60010	P62736	FALSE	0.9996799230575562	6	SWE Embeddings	7	small.fasta.last_8.esm2_t33_650M_UR50D.sequence_embeddings_swe.idx.similarities_cosine	esm2_t33_650M_UR50D	last_8	cosine
P60010	Q562R1	TRUE	0.9995986819267272	7	SWE Embeddings	7	small.fasta.last_8.esm2_t33_650M_UR50D.sequence_embeddings_swe.idx.similarities_cosine	esm2_t33_650M_UR50D	last_8	cosine
Q07478	Q13838	TRUE	0.996250569820404	1	SWE Embeddings	2	small.fasta.last_8.esm2_t33_650M_UR50D.sequence_embeddings_swe.idx.similarities_cosine	esm2_t33_650M_UR50D	last_8	cosine
Q07478	O00148	FALSE	0.9958676099777222	2	SWE Embeddings	2	small.fasta.last_8.esm2_t33_650M_UR50D.sequence_embeddings_swe.idx.similarities_cosine	esm2_t33_650M_UR50D	last_8	cosine
Q99190	Q5HYJ1	FALSE	0.9851693511009216	1	SWE Embeddings	2	small.fasta.last_8.esm2_t33_650M_UR50D.sequence_embeddings_swe.idx.similarities_cosine	esm2_t33_650M_UR50D	last_8	cosine
Q99190	Q9NZ01	TRUE	0.9786304831504822	2	SWE Embeddings	2	small.fasta.last_8.esm2_t33_650M_UR50D.sequence_embeddings_swe.idx.similarities_cosine	esm2_t33_650M_UR50D	last_8	cosine
P00817	Q15181	TRUE	0.5170068027210885	1	Sequence Alignment	2	inp9_small_proteome.pairs.align.similarities	esm2_t33_650M_UR50D	last_8	cosine
P00817	Q9H2U2	FALSE	0.4332344213649852	2	Sequence Alignment	2	inp9_small_proteome.pairs.align.similarities	esm2_t33_650M_UR50D	last_8	cosine
P02557	Q9BVA1	FALSE	0.7330415754923414	1	Sequence Alignment	9	inp9_small_proteome.pairs.align.similarities	esm2_t33_650M_UR50D	last_8	cosine
P02557	P68371	FALSE	0.7330415754923414	2	Sequence Alignment	9	inp9_small_proteome.pairs.align.similarities	esm2_t33_650M_UR50D	last_8	cosine
P02557	P07437	FALSE	0.7330415754923414	3	Sequence Alignment	9	inp9_small_proteome.pairs.align.similarities	esm2_t33_650M_UR50D	last_8	cosine
P02557	Q13509	FALSE	0.7320261437908496	4	Sequence Alignment	9	inp9_small_proteome.pairs.align.similarities	esm2_t33_650M_UR50D	last_8	cosine
P02557	Q13885	FALSE	0.7308533916849015	5	Sequence Alignment	9	inp9_small_proteome.pairs.align.similarities	esm2_t33_650M_UR50D	last_8	cosine
P02557	P04350	TRUE	0.7304347826086957	6	Sequence Alignment	9	inp9_small_proteome.pairs.align.similarities	esm2_t33_650M_UR50D	last_8	cosine
P02557	Q9BUF5	FALSE	0.7264770240700219	7	Sequence Alignment	9	inp9_small_proteome.pairs.align.similarities	esm2_t33_650M_UR50D	last_8	cosine
P02557	Q3ZCM7	TRUE	0.7008733624454149	8	Sequence Alignment	9	inp9_small_proteome.pairs.align.similarities	esm2_t33_650M_UR50D	last_8	cosine
P02557	Q9H4B7	FALSE	0.6623093681917211	9	Sequence Alignment	9	inp9_small_proteome.pairs.align.similarities	esm2_t33_650M_UR50D	last_8	cosine
P04801	P26639	TRUE	0.5369127516778524	1	Sequence Alignment	2	inp9_small_proteome.pairs.align.similarities	esm2_t33_650M_UR50D	last_8	cosine
P04801	A2RTX5	FALSE	0.4733009708737864	2	Sequence Alignment	2	inp9_small_proteome.pairs.align.similarities	esm2_t33_650M_UR50D	last_8	cosine
P05453	Q8IYD1	TRUE	0.4088952654232424	1	Sequence Alignment	2	inp9_small_proteome.pairs.align.similarities	esm2_t33_650M_UR50D	last_8	cosine
P05453	P15170	FALSE	0.3851744186046512	2	Sequence Alignment	2	inp9_small_proteome.pairs.align.similarities	esm2_t33_650M_UR50D	last_8	cosine
P07263	P12081	TRUE	0.4556962025316455	1	Sequence Alignment	2	inp9_small_proteome.pairs.align.similarities	esm2_t33_650M_UR50D	last_8	cosine
P07263	P49590	FALSE	0.4061930783242258	2	Sequence Alignment	2	inp9_small_proteome.pairs.align.similarities	esm2_t33_650M_UR50D	last_8	cosine
P07283	O15305	TRUE	0.5686274509803921	1	Sequence Alignment	2	inp9_small_proteome.pairs.align.similarities	esm2_t33_650M_UR50D	last_8	cosine
P07283	Q92871	FALSE	0.5381679389312977	2	Sequence Alignment	2	inp9_small_proteome.pairs.align.similarities	esm2_t33_650M_UR50D	last_8	cosine
P07807	P00374	TRUE	0.2922374429223744	1	Sequence Alignment	2	inp9_small_proteome.pairs.align.similarities	esm2_t33_650M_UR50D	last_8	cosine
P07807	Q86XF0	FALSE	0.2831858407079646	2	Sequence Alignment	2	inp9_small_proteome.pairs.align.similarities	esm2_t33_650M_UR50D	last_8	cosine
P08964	P35580	FALSE	0.2971979788700046	1	Sequence Alignment	6	inp9_small_proteome.pairs.align.similarities	esm2_t33_650M_UR50D	last_8	cosine
P08964	P35749	TRUE	0.2879506641366224	2	Sequence Alignment	6	inp9_small_proteome.pairs.align.similarities	esm2_t33_650M_UR50D	last_8	cosine
P08964	P12883	FALSE	0.2854477611940298	3	Sequence Alignment	6	inp9_small_proteome.pairs.align.similarities	esm2_t33_650M_UR50D	last_8	cosine
P08964	P12882	TRUE	0.2787114845938375	4	Sequence Alignment	6	inp9_small_proteome.pairs.align.similarities	esm2_t33_650M_UR50D	last_8	cosine
P08964	Q9UKX2	FALSE	0.2737430167597765	5	Sequence Alignment	6	inp9_small_proteome.pairs.align.similarities	esm2_t33_650M_UR50D	last_8	cosine
P08964	A7E2Y1	TRUE	0.2690004606172271	6	Sequence Alignment	6	inp9_small_proteome.pairs.align.similarities	esm2_t33_650M_UR50D	last_8	cosine
P09938	P31350	FALSE	0.5823095823095823	1	Sequence Alignment	2	inp9_small_proteome.pairs.align.similarities	esm2_t33_650M_UR50D	last_8	cosine
P09938	Q7LG56	TRUE	0.568922305764411	2	Sequence Alignment	2	inp9_small_proteome.pairs.align.similarities	esm2_t33_650M_UR50D	last_8	cosine
P11353	Q9LR75	TRUE	0.425	1	Sequence Alignment	2	inp9_small_proteome.pairs.align.similarities	esm2_t33_650M_UR50D	last_8	cosine
P11353	Q93Z96	FALSE	0.1875	2	Sequence Alignment	2	inp9_small_proteome.pairs.align.similarities	esm2_t33_650M_UR50D	last_8	cosine
P14742	O94808	TRUE	0.5554016620498615	1	Sequence Alignment	2	inp9_small_proteome.pairs.align.similarities	esm2_t33_650M_UR50D	last_8	cosine
P14742	Q06210	FALSE	0.5402455661664393	2	Sequence Alignment	2	inp9_small_proteome.pairs.align.similarities	esm2_t33_650M_UR50D	last_8	cosine
P15496	Q13907	TRUE	0.4123711340206185	1	Sequence Alignment	2	inp9_small_proteome.pairs.align.similarities	esm2_t33_650M_UR50D	last_8	cosine
P15496	Q9BXS1	FALSE	0.3230240549828179	2	Sequence Alignment	2	inp9_small_proteome.pairs.align.similarities	esm2_t33_650M_UR50D	last_8	cosine
P25342	Q9UH03	TRUE	0.3950276243093922	1	Sequence Alignment	2	inp9_small_proteome.pairs.align.similarities	esm2_t33_650M_UR50D	last_8	cosine
P25342	Q8IYM1	FALSE	0.3928571428571428	2	Sequence Alignment	2	inp9_small_proteome.pairs.align.similarities	esm2_t33_650M_UR50D	last_8	cosine
P32337	O00410	TRUE	0.2874779541446208	1	Sequence Alignment	2	inp9_small_proteome.pairs.align.similarities	esm2_t33_650M_UR50D	last_8	cosine
P32337	O60518	FALSE	0.2773972602739726	2	Sequence Alignment	2	inp9_small_proteome.pairs.align.similarities	esm2_t33_650M_UR50D	last_8	cosine
P32347	P06132	TRUE	0.4986595174262734	1	Sequence Alignment	4	inp9_small_proteome.pairs.align.similarities	esm2_t33_650M_UR50D	last_8	cosine
P32347	P29680	TRUE	0.3638743455497382	2	Sequence Alignment	4	inp9_small_proteome.pairs.align.similarities	esm2_t33_650M_UR50D	last_8	cosine
P32347	O22886	FALSE	0.3218673218673218	3	Sequence Alignment	4	inp9_small_proteome.pairs.align.similarities	esm2_t33_650M_UR50D	last_8	cosine
P32347	Q93ZB6	FALSE	0.2505800464037123	4	Sequence Alignment	4	inp9_small_proteome.pairs.align.similarities	esm2_t33_650M_UR50D	last_8	cosine
P38221	Q92903	FALSE	0.3484536082474226	1	Sequence Alignment	2	inp9_small_proteome.pairs.align.similarities	esm2_t33_650M_UR50D	last_8	cosine
P38221	O95674	TRUE	0.3376344086021505	2	Sequence Alignment	2	inp9_small_proteome.pairs.align.similarities	esm2_t33_650M_UR50D	last_8	cosine
P38523	Q9HAV7	TRUE	0.3361702127659574	1	Sequence Alignment	2	inp9_small_proteome.pairs.align.similarities	esm2_t33_650M_UR50D	last_8	cosine
P38523	Q8TAA5	FALSE	0.2622950819672131	2	Sequence Alignment	2	inp9_small_proteome.pairs.align.similarities	esm2_t33_650M_UR50D	last_8	cosine
P40303	O14818	TRUE	0.5708661417322834	1	Sequence Alignment	2	inp9_small_proteome.pairs.align.similarities	esm2_t33_650M_UR50D	last_8	cosine
P40303	Q8TAA3	FALSE	0.5325670498084292	2	Sequence Alignment	2	inp9_small_proteome.pairs.align.similarities	esm2_t33_650M_UR50D	last_8	cosine
P40518	Q9BPX5	TRUE	0.28125	1	Sequence Alignment	2	inp9_small_proteome.pairs.align.similarities	esm2_t33_650M_UR50D	last_8	cosine
P40518	O15511	FALSE	0.2631578947368421	2	Sequence Alignment	2	inp9_small_proteome.pairs.align.similarities	esm2_t33_650M_UR50D	last_8	cosine
P40857	Q6Y1H2	TRUE	0.2862453531598513	1	Sequence Alignment	2	inp9_small_proteome.pairs.align.similarities	esm2_t33_650M_UR50D	last_8	cosine
P40857	B0YJ81	FALSE	0.2550335570469799	2	Sequence Alignment	2	inp9_small_proteome.pairs.align.similarities	esm2_t33_650M_UR50D	last_8	cosine
P53039	Q969M3	TRUE	0.3272727272727272	1	Sequence Alignment	2	inp9_small_proteome.pairs.align.similarities	esm2_t33_650M_UR50D	last_8	cosine
P53039	Q8N8F6	FALSE	0.3137931034482759	2	Sequence Alignment	2	inp9_small_proteome.pairs.align.similarities	esm2_t33_650M_UR50D	last_8	cosine
P53378	Q9NRH3	TRUE	0.3866943866943867	1	Sequence Alignment	2	inp9_small_proteome.pairs.align.similarities	esm2_t33_650M_UR50D	last_8	cosine
P53378	P23258	FALSE	0.3804573804573805	2	Sequence Alignment	2	inp9_small_proteome.pairs.align.similarities	esm2_t33_650M_UR50D	last_8	cosine
P54839	P54868	FALSE	0.4091778202676864	1	Sequence Alignment	2	inp9_small_proteome.pairs.align.similarities	esm2_t33_650M_UR50D	last_8	cosine
P54839	Q01581	TRUE	0.4035714285714286	2	Sequence Alignment	2	inp9_small_proteome.pairs.align.similarities	esm2_t33_650M_UR50D	last_8	cosine
P60010	P63261	FALSE	0.8906666666666667	1	Sequence Alignment	7	inp9_small_proteome.pairs.align.similarities	esm2_t33_650M_UR50D	last_8	cosine
P60010	P60709	FALSE	0.888	2	Sequence Alignment	7	inp9_small_proteome.pairs.align.similarities	esm2_t33_650M_UR50D	last_8	cosine
P60010	P68032	FALSE	0.8673740053050398	3	Sequence Alignment	7	inp9_small_proteome.pairs.align.similarities	esm2_t33_650M_UR50D	last_8	cosine
P60010	P68133	FALSE	0.8647214854111406	4	Sequence Alignment	7	inp9_small_proteome.pairs.align.similarities	esm2_t33_650M_UR50D	last_8	cosine
P60010	P63267	TRUE	0.8643617021276596	5	Sequence Alignment	7	inp9_small_proteome.pairs.align.similarities	esm2_t33_650M_UR50D	last_8	cosine
P60010	P62736	FALSE	0.8620689655172413	6	Sequence Alignment	7	inp9_small_proteome.pairs.align.similarities	esm2_t33_650M_UR50D	last_8	cosine
P60010	Q562R1	TRUE	0.8297872340425532	7	Sequence Alignment	7	inp9_small_proteome.pairs.align.similarities	esm2_t33_650M_UR50D	last_8	cosine
Q07478	Q13838	TRUE	0.6169265033407573	1	Sequence Alignment	2	inp9_small_proteome.pairs.align.similarities	esm2_t33_650M_UR50D	last_8	cosine
Q07478	O00148	FALSE	0.6057906458797327	2	Sequence Alignment	2	inp9_small_proteome.pairs.align.similarities	esm2_t33_650M_UR50D	last_8	cosine
Q99190	Q9NZ01	TRUE	0.2759643916913946	1	Sequence Alignment	2	inp9_small_proteome.pairs.align.similarities	esm2_t33_650M_UR50D	last_8	cosine
Q99190	Q5HYJ1	FALSE	0.2532637075718015	2	Sequence Alignment	2	inp9_small_proteome.pairs.align.similarities	esm2_t33_650M_UR50D	last_8	cosine
P00817	Q15181	TRUE	0.992578148841858	1	Embeddings	2	small.fasta.last_1.esm2_t6_8M_UR50D.sequence_embeddings.idx.similarities_cosine	esm2_t6_8M_UR50D	last_1	cosine
P00817	Q9H2U2	FALSE	0.9839741587638856	2	Embeddings	2	small.fasta.last_1.esm2_t6_8M_UR50D.sequence_embeddings.idx.similarities_cosine	esm2_t6_8M_UR50D	last_1	cosine
P02557	Q13509	FALSE	0.9988868236541748	1	Embeddings	9	small.fasta.last_1.esm2_t6_8M_UR50D.sequence_embeddings.idx.similarities_cosine	esm2_t6_8M_UR50D	last_1	cosine
P02557	P07437	FALSE	0.9987286329269408	2	Embeddings	9	small.fasta.last_1.esm2_t6_8M_UR50D.sequence_embeddings.idx.similarities_cosine	esm2_t6_8M_UR50D	last_1	cosine
P02557	Q13885	FALSE	0.9986796975135804	3	Embeddings	9	small.fasta.last_1.esm2_t6_8M_UR50D.sequence_embeddings.idx.similarities_cosine	esm2_t6_8M_UR50D	last_1	cosine
P02557	P04350	TRUE	0.9986752271652222	4	Embeddings	9	small.fasta.last_1.esm2_t6_8M_UR50D.sequence_embeddings.idx.similarities_cosine	esm2_t6_8M_UR50D	last_1	cosine
P02557	P68371	FALSE	0.998668611049652	5	Embeddings	9	small.fasta.last_1.esm2_t6_8M_UR50D.sequence_embeddings.idx.similarities_cosine	esm2_t6_8M_UR50D	last_1	cosine
P02557	Q9BVA1	FALSE	0.9986163973808287	6	Embeddings	9	small.fasta.last_1.esm2_t6_8M_UR50D.sequence_embeddings.idx.similarities_cosine	esm2_t6_8M_UR50D	last_1	cosine
P02557	Q9BUF5	FALSE	0.9984933733940125	7	Embeddings	9	small.fasta.last_1.esm2_t6_8M_UR50D.sequence_embeddings.idx.similarities_cosine	esm2_t6_8M_UR50D	last_1	cosine
P02557	Q3ZCM7	TRUE	0.9981745481491088	8	Embeddings	9	small.fasta.last_1.esm2_t6_8M_UR50D.sequence_embeddings.idx.similarities_cosine	esm2_t6_8M_UR50D	last_1	cosine
P02557	Q9H4B7	FALSE	0.9978283047676086	9	Embeddings	9	small.fasta.last_1.esm2_t6_8M_UR50D.sequence_embeddings.idx.similarities_cosine	esm2_t6_8M_UR50D	last_1	cosine
P04801	P26639	TRUE	0.9980945587158204	1	Embeddings	2	small.fasta.last_1.esm2_t6_8M_UR50D.sequence_embeddings.idx.similarities_cosine	esm2_t6_8M_UR50D	last_1	cosine
P04801	A2RTX5	FALSE	0.9953473210334778	2	Embeddings	2	small.fasta.last_1.esm2_t6_8M_UR50D.sequence_embeddings.idx.similarities_cosine	esm2_t6_8M_UR50D	last_1	cosine
P05453	Q8IYD1	TRUE	0.9853413105010986	1	Embeddings	2	small.fasta.last_1.esm2_t6_8M_UR50D.sequence_embeddings.idx.similarities_cosine	esm2_t6_8M_UR50D	last_1	cosine
P05453	P15170	FALSE	0.9826605916023254	2	Embeddings	2	small.fasta.last_1.esm2_t6_8M_UR50D.sequence_embeddings.idx.similarities_cosine	esm2_t6_8M_UR50D	last_1	cosine
P07263	P49590	FALSE	0.9917783737182616	1	Embeddings	2	small.fasta.last_1.esm2_t6_8M_UR50D.sequence_embeddings.idx.similarities_cosine	esm2_t6_8M_UR50D	last_1	cosine
P07263	P12081	TRUE	0.9876126646995544	2	Embeddings	2	small.fasta.last_1.esm2_t6_8M_UR50D.sequence_embeddings.idx.similarities_cosine	esm2_t6_8M_UR50D	last_1	cosine
P07283	O15305	TRUE	0.998144507408142	1	Embeddings	2	small.fasta.last_1.esm2_t6_8M_UR50D.sequence_embeddings.idx.similarities_cosine	esm2_t6_8M_UR50D	last_1	cosine
P07283	Q92871	FALSE	0.9975466132164	2	Embeddings	2	small.fasta.last_1.esm2_t6_8M_UR50D.sequence_embeddings.idx.similarities_cosine	esm2_t6_8M_UR50D	last_1	cosine
P07807	P00374	TRUE	0.9947084784507751	1	Embeddings	2	small.fasta.last_1.esm2_t6_8M_UR50D.sequence_embeddings.idx.similarities_cosine	esm2_t6_8M_UR50D	last_1	cosine
P07807	Q86XF0	FALSE	0.9927889108657836	2	Embeddings	2	small.fasta.last_1.esm2_t6_8M_UR50D.sequence_embeddings.idx.similarities_cosine	esm2_t6_8M_UR50D	last_1	cosine
P08964	Q9UKX2	FALSE	0.993561625480652	1	Embeddings	6	small.fasta.last_1.esm2_t6_8M_UR50D.sequence_embeddings.idx.similarities_cosine	esm2_t6_8M_UR50D	last_1	cosine
P08964	P12883	FALSE	0.9933916330337524	2	Embeddings	6	small.fasta.last_1.esm2_t6_8M_UR50D.sequence_embeddings.idx.similarities_cosine	esm2_t6_8M_UR50D	last_1	cosine
P08964	P12882	TRUE	0.9932863712310792	3	Embeddings	6	small.fasta.last_1.esm2_t6_8M_UR50D.sequence_embeddings.idx.similarities_cosine	esm2_t6_8M_UR50D	last_1	cosine
P08964	P35749	TRUE	0.9908233284950256	4	Embeddings	6	small.fasta.last_1.esm2_t6_8M_UR50D.sequence_embeddings.idx.similarities_cosine	esm2_t6_8M_UR50D	last_1	cosine
P08964	P35580	FALSE	0.9904707074165344	5	Embeddings	6	small.fasta.last_1.esm2_t6_8M_UR50D.sequence_embeddings.idx.similarities_cosine	esm2_t6_8M_UR50D	last_1	cosine
P08964	A7E2Y1	TRUE	0.9891858100891112	6	Embeddings	6	small.fasta.last_1.esm2_t6_8M_UR50D.sequence_embeddings.idx.similarities_cosine	esm2_t6_8M_UR50D	last_1	cosine
P09938	P31350	FALSE	0.9916343688964844	1	Embeddings	2	small.fasta.last_1.esm2_t6_8M_UR50D.sequence_embeddings.idx.similarities_cosine	esm2_t6_8M_UR50D	last_1	cosine
P09938	Q7LG56	TRUE	0.9908848404884338	2	Embeddings	2	small.fasta.last_1.esm2_t6_8M_UR50D.sequence_embeddings.idx.similarities_cosine	esm2_t6_8M_UR50D	last_1	cosine
P11353	Q9LR75	TRUE	0.983320653438568	1	Embeddings	2	small.fasta.last_1.esm2_t6_8M_UR50D.sequence_embeddings.idx.similarities_cosine	esm2_t6_8M_UR50D	last_1	cosine
P11353	Q93Z96	FALSE	0.9714577794075012	2	Embeddings	2	small.fasta.last_1.esm2_t6_8M_UR50D.sequence_embeddings.idx.similarities_cosine	esm2_t6_8M_UR50D	last_1	cosine
P14742	O94808	TRUE	0.9963200688362122	1	Embeddings	2	small.fasta.last_1.esm2_t6_8M_UR50D.sequence_embeddings.idx.similarities_cosine	esm2_t6_8M_UR50D	last_1	cosine
P14742	Q06210	FALSE	0.995119035243988	2	Embeddings	2	small.fasta.last_1.esm2_t6_8M_UR50D.sequence_embeddings.idx.similarities_cosine	esm2_t6_8M_UR50D	last_1	cosine
P15496	Q13907	TRUE	0.9923290014266968	1	Embeddings	2	small.fasta.last_1.esm2_t6_8M_UR50D.sequence_embeddings.idx.similarities_cosine	esm2_t6_8M_UR50D	last_1	cosine
P15496	Q9BXS1	FALSE	0.9919366240501404	2	Embeddings	2	small.fasta.last_1.esm2_t6_8M_UR50D.sequence_embeddings.idx.similarities_cosine	esm2_t6_8M_UR50D	last_1	cosine
P25342	Q9UH03	TRUE	0.9930674433708192	1	Embeddings	2	small.fasta.last_1.esm2_t6_8M_UR50D.sequence_embeddings.idx.similarities_cosine	esm2_t6_8M_UR50D	last_1	cosine
P25342	Q8IYM1	FALSE	0.9904265999794006	2	Embeddings	2	small.fasta.last_1.esm2_t6_8M_UR50D.sequence_embeddings.idx.similarities_cosine	esm2_t6_8M_UR50D	last_1	cosine
P32337	O60518	FALSE	0.9979475140571594	1	Embeddings	2	small.fasta.last_1.esm2_t6_8M_UR50D.sequence_embeddings.idx.similarities_cosine	esm2_t6_8M_UR50D	last_1	cosine
P32337	O00410	TRUE	0.997563898563385	2	Embeddings	2	small.fasta.last_1.esm2_t6_8M_UR50D.sequence_embeddings.idx.similarities_cosine	esm2_t6_8M_UR50D	last_1	cosine
P32347	P29680	TRUE	0.9945058822631836	1	Embeddings	4	small.fasta.last_1.esm2_t6_8M_UR50D.sequence_embeddings.idx.similarities_cosine	esm2_t6_8M_UR50D	last_1	cosine
P32347	Q93ZB6	FALSE	0.9914509654045104	2	Embeddings	4	small.fasta.last_1.esm2_t6_8M_UR50D.sequence_embeddings.idx.similarities_cosine	esm2_t6_8M_UR50D	last_1	cosine
P32347	P06132	TRUE	0.9910147190093994	3	Embeddings	4	small.fasta.last_1.esm2_t6_8M_UR50D.sequence_embeddings.idx.similarities_cosine	esm2_t6_8M_UR50D	last_1	cosine
P32347	O22886	FALSE	0.9898051023483276	4	Embeddings	4	small.fasta.last_1.esm2_t6_8M_UR50D.sequence_embeddings.idx.similarities_cosine	esm2_t6_8M_UR50D	last_1	cosine
P38221	Q92903	FALSE	0.9952500462532043	1	Embeddings	2	small.fasta.last_1.esm2_t6_8M_UR50D.sequence_embeddings.idx.similarities_cosine	esm2_t6_8M_UR50D	last_1	cosine
P38221	O95674	TRUE	0.9948911070823668	2	Embeddings	2	small.fasta.last_1.esm2_t6_8M_UR50D.sequence_embeddings.idx.similarities_cosine	esm2_t6_8M_UR50D	last_1	cosine
P38523	Q9HAV7	TRUE	0.9943900108337402	1	Embeddings	2	small.fasta.last_1.esm2_t6_8M_UR50D.sequence_embeddings.idx.similarities_cosine	esm2_t6_8M_UR50D	last_1	cosine
P38523	Q8TAA5	FALSE	0.9880983829498292	2	Embeddings	2	small.fasta.last_1.esm2_t6_8M_UR50D.sequence_embeddings.idx.similarities_cosine	esm2_t6_8M_UR50D	last_1	cosine
P40303	O14818	TRUE	0.9971553087234496	1	Embeddings	2	small.fasta.last_1.esm2_t6_8M_UR50D.sequence_embeddings.idx.similarities_cosine	esm2_t6_8M_UR50D	last_1	cosine
P40303	Q8TAA3	FALSE	0.9958399534225464	2	Embeddings	2	small.fasta.last_1.esm2_t6_8M_UR50D.sequence_embeddings.idx.similarities_cosine	esm2_t6_8M_UR50D	last_1	cosine
P40518	Q9BPX5	TRUE	0.9861606359481812	1	Embeddings	2	small.fasta.last_1.esm2_t6_8M_UR50D.sequence_embeddings.idx.similarities_cosine	esm2_t6_8M_UR50D	last_1	cosine
P40518	O15511	FALSE	0.9811275601387024	2	Embeddings	2	small.fasta.last_1.esm2_t6_8M_UR50D.sequence_embeddings.idx.similarities_cosine	esm2_t6_8M_UR50D	last_1	cosine
P40857	Q6Y1H2	TRUE	0.9849047064781188	1	Embeddings	2	small.fasta.last_1.esm2_t6_8M_UR50D.sequence_embeddings.idx.similarities_cosine	esm2_t6_8M_UR50D	last_1	cosine
P40857	B0YJ81	FALSE	0.9786883592605592	2	Embeddings	2	small.fasta.last_1.esm2_t6_8M_UR50D.sequence_embeddings.idx.similarities_cosine	esm2_t6_8M_UR50D	last_1	cosine
P53039	Q8N8F6	FALSE	0.9944183826446532	1	Embeddings	2	small.fasta.last_1.esm2_t6_8M_UR50D.sequence_embeddings.idx.similarities_cosine	esm2_t6_8M_UR50D	last_1	cosine
P53039	Q969M3	TRUE	0.9918473362922668	2	Embeddings	2	small.fasta.last_1.esm2_t6_8M_UR50D.sequence_embeddings.idx.similarities_cosine	esm2_t6_8M_UR50D	last_1	cosine
P53378	Q9NRH3	TRUE	0.98879474401474	1	Embeddings	2	small.fasta.last_1.esm2_t6_8M_UR50D.sequence_embeddings.idx.similarities_cosine	esm2_t6_8M_UR50D	last_1	cosine
P53378	P23258	FALSE	0.9878049492836	2	Embeddings	2	small.fasta.last_1.esm2_t6_8M_UR50D.sequence_embeddings.idx.similarities_cosine	esm2_t6_8M_UR50D	last_1	cosine
P54839	Q01581	TRUE	0.9967733025550842	1	Embeddings	2	small.fasta.last_1.esm2_t6_8M_UR50D.sequence_embeddings.idx.similarities_cosine	esm2_t6_8M_UR50D	last_1	cosine
P54839	P54868	FALSE	0.9927487373352052	2	Embeddings	2	small.fasta.last_1.esm2_t6_8M_UR50D.sequence_embeddings.idx.similarities_cosine	esm2_t6_8M_UR50D	last_1	cosine
P60010	P63261	FALSE	0.9994040727615356	1	Embeddings	7	small.fasta.last_1.esm2_t6_8M_UR50D.sequence_embeddings.idx.similarities_cosine	esm2_t6_8M_UR50D	last_1	cosine
P60010	P60709	FALSE	0.9992617964744568	2	Embeddings	7	small.fasta.last_1.esm2_t6_8M_UR50D.sequence_embeddings.idx.similarities_cosine	esm2_t6_8M_UR50D	last_1	cosine
P60010	Q562R1	TRUE	0.9990421533584596	3	Embeddings	7	small.fasta.last_1.esm2_t6_8M_UR50D.sequence_embeddings.idx.similarities_cosine	esm2_t6_8M_UR50D	last_1	cosine
P60010	P63267	TRUE	0.998427391052246	4	Embeddings	7	small.fasta.last_1.esm2_t6_8M_UR50D.sequence_embeddings.idx.similarities_cosine	esm2_t6_8M_UR50D	last_1	cosine
P60010	P62736	FALSE	0.9983728528022766	5	Embeddings	7	small.fasta.last_1.esm2_t6_8M_UR50D.sequence_embeddings.idx.similarities_cosine	esm2_t6_8M_UR50D	last_1	cosine
P60010	P68032	FALSE	0.9983569383621216	6	Embeddings	7	small.fasta.last_1.esm2_t6_8M_UR50D.sequence_embeddings.idx.similarities_cosine	esm2_t6_8M_UR50D	last_1	cosine
P60010	P68133	FALSE	0.9979854822158812	7	Embeddings	7	small.fasta.last_1.esm2_t6_8M_UR50D.sequence_embeddings.idx.similarities_cosine	esm2_t6_8M_UR50D	last_1	cosine
Q07478	Q13838	TRUE	0.9980660676956176	1	Embeddings	2	small.fasta.last_1.esm2_t6_8M_UR50D.sequence_embeddings.idx.similarities_cosine	esm2_t6_8M_UR50D	last_1	cosine
Q07478	O00148	FALSE	0.9976932406425476	2	Embeddings	2	small.fasta.last_1.esm2_t6_8M_UR50D.sequence_embeddings.idx.similarities_cosine	esm2_t6_8M_UR50D	last_1	cosine
Q99190	Q9NZ01	TRUE	0.9960069060325624	1	Embeddings	2	small.fasta.last_1.esm2_t6_8M_UR50D.sequence_embeddings.idx.similarities_cosine	esm2_t6_8M_UR50D	last_1	cosine
Q99190	Q5HYJ1	FALSE	0.992768943309784	2	Embeddings	2	small.fasta.last_1.esm2_t6_8M_UR50D.sequence_embeddings.idx.similarities_cosine	esm2_t6_8M_UR50D	last_1	cosine
P00817	Q15181	TRUE	0.9942302703857422	1	SWE Embeddings	2	small.fasta.last_1.esm2_t6_8M_UR50D.sequence_embeddings_swe.idx.similarities_cosine	esm2_t6_8M_UR50D	last_1	cosine
P00817	Q9H2U2	FALSE	0.9765009880065918	2	SWE Embeddings	2	small.fasta.last_1.esm2_t6_8M_UR50D.sequence_embeddings_swe.idx.similarities_cosine	esm2_t6_8M_UR50D	last_1	cosine
P02557	Q13885	FALSE	0.9987308979034424	1	SWE Embeddings	9	small.fasta.last_1.esm2_t6_8M_UR50D.sequence_embeddings_swe.idx.similarities_cosine	esm2_t6_8M_UR50D	last_1	cosine
P02557	Q9BVA1	FALSE	0.998647391796112	2	SWE Embeddings	9	small.fasta.last_1.esm2_t6_8M_UR50D.sequence_embeddings_swe.idx.similarities_cosine	esm2_t6_8M_UR50D	last_1	cosine
P02557	Q9BUF5	FALSE	0.998610019683838	3	SWE Embeddings	9	small.fasta.last_1.esm2_t6_8M_UR50D.sequence_embeddings_swe.idx.similarities_cosine	esm2_t6_8M_UR50D	last_1	cosine
P02557	P04350	TRUE	0.9985779523849488	4	SWE Embeddings	9	small.fasta.last_1.esm2_t6_8M_UR50D.sequence_embeddings_swe.idx.similarities_cosine	esm2_t6_8M_UR50D	last_1	cosine
P02557	P07437	FALSE	0.998542070388794	5	SWE Embeddings	9	small.fasta.last_1.esm2_t6_8M_UR50D.sequence_embeddings_swe.idx.similarities_cosine	esm2_t6_8M_UR50D	last_1	cosine
P02557	Q13509	FALSE	0.99842071533203125	6	SWE Embeddings	9	small.fasta.last_1.esm2_t6_8M_UR50D.sequence_embeddings_swe.idx.similarities_cosine	esm2_t6_8M_UR50D	last_1	cosine
P02557	P68371	FALSE	0.99839985370636	7	SWE Embeddings	9	small.fasta.last_1.esm2_t6_8M_UR50D.sequence_embeddings_swe.idx.similarities_cosine	esm2_t6_8M_UR50D	last_1	cosine
P02557	Q9H4B7	FALSE	0.9983946084976196	8	SWE Embeddings	9	small.fasta.last_1.esm2_t6_8M_UR50D.sequence_embeddings_swe.idx.similarities_cosine	esm2_t6_8M_UR50D	last_1	cosine
P02557	Q3ZCM7	TRUE	0.998150646686554	9	SWE Embeddings	9	small.fasta.last_1.esm2_t6_8M_UR50D.sequence_embeddings_swe.idx.similarities_cosine	esm2_t6_8M_UR50D	last_1	cosine
P04801	P26639	TRUE	0.9979636669158936	1	SWE Embeddings	2	small.fasta.last_1.esm2_t6_8M_UR50D.sequence_embeddings_swe.idx.similarities_cosine	esm2_t6_8M_UR50D	last_1	cosine
P04801	A2RTX5	FALSE	0.9932994246482848	2	SWE Embeddings	2	small.fasta.last_1.esm2_t6_8M_UR50D.sequence_embeddings_swe.idx.similarities_cosine	esm2_t6_8M_UR50D	last_1	cosine
P05453	Q8IYD1	TRUE	0.9855900406837464	1	SWE Embeddings	2	small.fasta.last_1.esm2_t6_8M_UR50D.sequence_embeddings_swe.idx.similarities_cosine	esm2_t6_8M_UR50D	last_1	cosine
P05453	P15170	FALSE	0.9841068387031556	2	SWE Embeddings	2	small.fasta.last_1.esm2_t6_8M_UR50D.sequence_embeddings_swe.idx.similarities_cosine	esm2_t6_8M_UR50D	last_1	cosine
P07263	P49590	FALSE	0.991869568824768	1	SWE Embeddings	2	small.fasta.last_1.esm2_t6_8M_UR50D.sequence_embeddings_swe.idx.similarities_cosine	esm2_t6_8M_UR50D	last_1	cosine
P07263	P12081	TRUE	0.9872066378593444	2	SWE Embeddings	2	small.fasta.last_1.esm2_t6_8M_UR50D.sequence_embeddings_swe.idx.similarities_cosine	esm2_t6_8M_UR50D	last_1	cosine
P07283	Q92871	FALSE	0.9978567361831664	1	SWE Embeddings	2	small.fasta.last_1.esm2_t6_8M_UR50D.sequence_embeddings_swe.idx.similarities_cosine	esm2_t6_8M_UR50D	last_1	cosine
P07283	O15305	TRUE	0.9977923631668092	2	SWE Embeddings	2	small.fasta.last_1.esm2_t6_8M_UR50D.sequence_embeddings_swe.idx.similarities_cosine	esm2_t6_8M_UR50D	last_1	cosine
P07807	P00374	TRUE	0.9969701170921326	1	SWE Embeddings	2	small.fasta.last_1.esm2_t6_8M_UR50D.sequence_embeddings_swe.idx.similarities_cosine	esm2_t6_8M_UR50D	last_1	cosine
P07807	Q86XF0	FALSE	0.9936234951019288	2	SWE Embeddings	2	small.fasta.last_1.esm2_t6_8M_UR50D.sequence_embeddings_swe.idx.similarities_cosine	esm2_t6_8M_UR50D	last_1	cosine
P08964	Q9UKX2	FALSE	0.9941729307174684	1	SWE Embeddings	6	small.fasta.last_1.esm2_t6_8M_UR50D.sequence_embeddings_swe.idx.similarities_cosine	esm2_t6_8M_UR50D	last_1	cosine
P08964	P12883	FALSE	0.9940118789672852	2	SWE Embeddings	6	small.fasta.last_1.esm2_t6_8M_UR50D.sequence_embeddings_swe.idx.similarities_cosine	esm2_t6_8M_UR50D	last_1	cosine
P08964	P12882	TRUE	0.9938753843307496	3	SWE Embeddings	6	small.fasta.last_1.esm2_t6_8M_UR50D.sequence_embeddings_swe.idx.similarities_cosine	esm2_t6_8M_UR50D	last_1	cosine
P08964	P35749	TRUE	0.9918506741523744	4	SWE Embeddings	6	small.fasta.last_1.esm2_t6_8M_UR50D.sequence_embeddings_swe.idx.similarities_cosine	esm2_t6_8M_UR50D	last_1	cosine
P08964	P35580	FALSE	0.991588294506073	5	SWE Embeddings	6	small.fasta.last_1.esm2_t6_8M_UR50D.sequence_embeddings_swe.idx.similarities_cosine	esm2_t6_8M_UR50D	last_1	cosine
P08964	A7E2Y1	TRUE	0.98984527587890625	6	SWE Embeddings	6	small.fasta.last_1.esm2_t6_8M_UR50D.sequence_embeddings_swe.idx.similarities_cosine	esm2_t6_8M_UR50D	last_1	cosine
P09938	Q7LG56	TRUE	0.9932401776313782	1	SWE Embeddings	2	small.fasta.last_1.esm2_t6_8M_UR50D.sequence_embeddings_swe.idx.similarities_cosine	esm2_t6_8M_UR50D	last_1	cosine
P09938	P31350	FALSE	0.9919391870498656	2	SWE Embeddings	2	small.fasta.last_1.esm2_t6_8M_UR50D.sequence_embeddings_swe.idx.similarities_cosine	esm2_t6_8M_UR50D	last_1	cosine
P11353	Q9LR75	TRUE	0.972524344921112	1	SWE Embeddings	2	small.fasta.last_1.esm2_t6_8M_UR50D.sequence_embeddings_swe.idx.similarities_cosine	esm2_t6_8M_UR50D	last_1	cosine
P11353	Q93Z96	FALSE	0.9656578898429872	2	SWE Embeddings	2	small.fasta.last_1.esm2_t6_8M_UR50D.sequence_embeddings_swe.idx.similarities_cosine	esm2_t6_8M_UR50D	last_1	cosine
P14742	O94808	TRUE	0.9979740977287292	1	SWE Embeddings	2	small.fasta.last_1.esm2_t6_8M_UR50D.sequence_embeddings_swe.idx.similarities_cosine	esm2_t6_8M_UR50D	last_1	cosine
P14742	Q06210	FALSE	0.9955756664276124	2	SWE Embeddings	2	small.fasta.last_1.esm2_t6_8M_UR50D.sequence_embeddings_swe.idx.similarities_cosine	esm2_t6_8M_UR50D	last_1	cosine
P15496	Q13907	TRUE	0.9913655519485474	1	SWE Embeddings	2	small.fasta.last_1.esm2_t6_8M_UR50D.sequence_embeddings_swe.idx.similarities_cosine	esm2_t6_8M_UR50D	last_1	cosine
P15496	Q9BXS1	FALSE	0.9910398721694946	2	SWE Embeddings	2	small.fasta.last_1.esm2_t6_8M_UR50D.sequence_embeddings_swe.idx.similarities_cosine	esm2_t6_8M_UR50D	last_1	cosine
P25342	Q9UH03	TRUE	0.991919994354248	1	SWE Embeddings	2	small.fasta.last_1.esm2_t6_8M_UR50D.sequence_embeddings_swe.idx.similarities_cosine	esm2_t6_8M_UR50D	last_1	cosine
P25342	Q8IYM1	FALSE	0.9843529462814332	2	SWE Embeddings	2	small.fasta.last_1.esm2_t6_8M_UR50D.sequence_embeddings_swe.idx.similarities_cosine	esm2_t6_8M_UR50D	last_1	cosine
P32337	O60518	FALSE	0.9978514909744264	1	SWE Embeddings	2	small.fasta.last_1.esm2_t6_8M_UR50D.sequence_embeddings_swe.idx.similarities_cosine	esm2_t6_8M_UR50D	last_1	cosine
P32337	O00410	TRUE	0.9976344108581544	2	SWE Embeddings	2	small.fasta.last_1.esm2_t6_8M_UR50D.sequence_embeddings_swe.idx.similarities_cosine	esm2_t6_8M_UR50D	last_1	cosine
[truncated: 5,141 more rows]
